# Supplementary material for: The Predicted Influence of Climate Change on Lesser Prairie-Chicken Reproductive Parameters
Source: PLoS One. 2013 Jul 11;8(7):e68225. doi: 10.1371/journal.pone.0068225 (PMC3708951; doi:10.1371/journal.pone.0068225)
Supplement: Output S1 — Output from Proc GAM in SAS 9.2. (MHT) [file pone.0068225.s011.mht]

From: <Saved by Windows Internet Explorer 8>
Subject: SAS Output
Date: Wed, 17 Apr 2013 15:53:39 -0500
MIME-Version: 1.0
Content-Type: multipart/related;
	type="text/html";
	boundary="----=_NextPart_000_0000_01CE3B83.BA9D7940"
X-MimeOLE: Produced By Microsoft MimeOLE V6.00.2900.6157

This is a multi-part message in MIME format.

------=_NextPart_000_0000_01CE3B83.BA9D7940
Content-Type: text/html;
	charset="Windows-1252"
Content-Transfer-Encoding: quoted-printable
Content-Location: file://C:\Documents and Settings\bgrisham\Local Settings\Temp\SAS Temporary Files\_TD3800_TTU270530_\sashtml.htm

<!DOCTYPE HTML PUBLIC "-//W3C//DTD HTML 4.0 Transitional//EN">
<HTML><HEAD><TITLE>SAS Output</TITLE>
<META name=3DGENERATOR content=3D"MSHTML 8.00.6001.19412">
<META content=3D"text/html; charset=3Dwindows-1252" =
http-equiv=3DContent-type>
<STYLE type=3Dtext/css>.aftercaption {
	BACKGROUND-COLOR: #fafbfe; FONT-STYLE: normal; BORDER-SPACING: 0px; =
FONT-FAMILY: Arial, 'Albany AMT', Helvetica, Helv; COLOR: #112277; =
FONT-SIZE: x-small; FONT-WEIGHT: bold; PADDING-TOP: 4pt
}
.batch {
	BORDER-BOTTOM: #c1c1c1 1px solid; BORDER-LEFT: #c1c1c1 1px solid; =
PADDING-BOTTOM: 7px; BACKGROUND-COLOR: #fafbfe; FONT-STYLE: normal; =
PADDING-LEFT: 7px; BORDER-SPACING: 1px; PADDING-RIGHT: 7px; =
BORDER-COLLAPSE: separate; FONT-FAMILY: 'SAS Monospace', 'Courier New', =
Courier, monospace; COLOR: #000000; FONT-SIZE: x-small; BORDER-TOP: =
#c1c1c1 1px solid; FONT-WEIGHT: normal; BORDER-RIGHT: #c1c1c1 1px solid; =
PADDING-TOP: 7px
}
.beforecaption {
	BACKGROUND-COLOR: #fafbfe; FONT-STYLE: normal; BORDER-SPACING: 0px; =
FONT-FAMILY: Arial, 'Albany AMT', Helvetica, Helv; COLOR: #112277; =
FONT-SIZE: x-small; FONT-WEIGHT: bold
}
.body {
	BACKGROUND-COLOR: #fafbfe; FONT-STYLE: normal; FONT-FAMILY: Arial, =
'Albany AMT', Helvetica, Helv; COLOR: #000000; MARGIN-LEFT: 8px; =
FONT-SIZE: x-small; FONT-WEIGHT: normal; MARGIN-RIGHT: 8px
}
.bodydate {
	TEXT-ALIGN: right; BACKGROUND-COLOR: #fafbfe; FONT-STYLE: normal; =
BORDER-SPACING: 0px; WIDTH: 100%; FONT-FAMILY: Arial, 'Albany AMT', =
Helvetica, Helv; COLOR: #000000; FONT-SIZE: x-small; VERTICAL-ALIGN: =
top; FONT-WEIGHT: normal
}
.bycontentfolder {
	LIST-STYLE-TYPE: none; FONT-STYLE: normal; FONT-FAMILY: Arial, 'Albany =
AMT', Helvetica, Helv; COLOR: #000000; MARGIN-LEFT: 6pt; FONT-SIZE: =
x-small; FONT-WEIGHT: normal
}
.byline {
	BACKGROUND-COLOR: #fafbfe; FONT-STYLE: normal; BORDER-SPACING: 0px; =
FONT-FAMILY: Arial, 'Albany AMT', Helvetica, Helv; COLOR: #112277; =
FONT-SIZE: x-small; FONT-WEIGHT: bold
}
.bylinecontainer {
	BORDER-BOTTOM: #000000 0px solid; BORDER-LEFT: #000000 0px solid; =
BACKGROUND-COLOR: #fafbfe; FONT-STYLE: normal; BORDER-SPACING: 1px; =
WIDTH: 100%; FONT-FAMILY: Arial, 'Albany AMT', Helvetica, Helv; COLOR: =
#000000; FONT-SIZE: x-small; BORDER-TOP: #000000 0px solid; FONT-WEIGHT: =
normal; BORDER-RIGHT: #000000 0px solid
}
.caption {
	BACKGROUND-COLOR: #fafbfe; FONT-STYLE: normal; BORDER-SPACING: 0px; =
FONT-FAMILY: Arial, 'Albany AMT', Helvetica, Helv; COLOR: #112277; =
FONT-SIZE: x-small; FONT-WEIGHT: bold
}
.cell {
	BACKGROUND-COLOR: #fafbfe; FONT-STYLE: normal; FONT-FAMILY: Arial, =
'Albany AMT', Helvetica, Helv; COLOR: #000000; FONT-SIZE: x-small; =
FONT-WEIGHT: normal
}
.container {
	BACKGROUND-COLOR: #fafbfe; FONT-STYLE: normal; FONT-FAMILY: Arial, =
'Albany AMT', Helvetica, Helv; COLOR: #000000; FONT-SIZE: x-small; =
FONT-WEIGHT: normal
}
.contentfolder {
	LIST-STYLE-TYPE: none; FONT-STYLE: normal; FONT-FAMILY: Arial, 'Albany =
AMT', Helvetica, Helv; COLOR: #000000; MARGIN-LEFT: 6pt; FONT-SIZE: =
x-small; FONT-WEIGHT: normal
}
.contentitem {
	LIST-STYLE-TYPE: none; FONT-STYLE: normal; FONT-FAMILY: Arial, 'Albany =
AMT', Helvetica, Helv; COLOR: #000000; MARGIN-LEFT: 6pt; FONT-SIZE: =
x-small; FONT-WEIGHT: normal
}
.contentproclabel {
	BACKGROUND-COLOR: #fafbfe; FONT-STYLE: normal; FONT-FAMILY: Arial, =
'Albany AMT', Helvetica, Helv; COLOR: #112277; FONT-SIZE: x-small; =
FONT-WEIGHT: bold
}
.contentprocname {
	BACKGROUND-COLOR: #fafbfe; FONT-STYLE: normal; FONT-FAMILY: Arial, =
'Albany AMT', Helvetica, Helv; COLOR: #112277; FONT-SIZE: x-small; =
FONT-WEIGHT: bold
}
.contents {
	BACKGROUND-COLOR: #fafbfe; LIST-STYLE-TYPE: decimal; FONT-STYLE: =
normal; FONT-FAMILY: Arial, 'Albany AMT', Helvetica, Helv; COLOR: =
#000000; MARGIN-LEFT: 8px; FONT-SIZE: x-small; FONT-WEIGHT: normal; =
MARGIN-RIGHT: 8px
}
.contentsdate {
	BACKGROUND-COLOR: #fafbfe; FONT-STYLE: normal; WIDTH: 100%; =
FONT-FAMILY: Arial, 'Albany AMT', Helvetica, Helv; COLOR: #000000; =
FONT-SIZE: x-small; FONT-WEIGHT: normal
}
.contenttitle {
	BACKGROUND-COLOR: #fafbfe; FONT-STYLE: italic; FONT-FAMILY: Arial, =
'Albany AMT', Helvetica, Helv; COLOR: #112277; FONT-SIZE: x-small; =
FONT-WEIGHT: bold
}
.continued {
	TEXT-ALIGN: left; BACKGROUND-COLOR: #fafbfe; FONT-STYLE: normal; =
BORDER-SPACING: 0px; WIDTH: 100%; FONT-FAMILY: Arial, 'Albany AMT', =
Helvetica, Helv; COLOR: #112277; FONT-SIZE: x-small; FONT-WEIGHT: bold
}
.data {
	BORDER-BOTTOM: #c1c1c1 1px solid; BORDER-LEFT: #c1c1c1 0px solid; =
BACKGROUND-COLOR: #ffffff; FONT-STYLE: normal; FONT-FAMILY: Arial, =
'Albany AMT', Helvetica, Helv; FONT-SIZE: x-small; BORDER-TOP: #c1c1c1 =
0px solid; FONT-WEIGHT: normal; BORDER-RIGHT: #c1c1c1 1px solid
}
.dataemphasis {
	BORDER-BOTTOM: #c1c1c1 1px solid; BORDER-LEFT: #c1c1c1 0px solid; =
BACKGROUND-COLOR: #ffffff; FONT-STYLE: italic; FONT-FAMILY: Arial, =
'Albany AMT', Helvetica, Helv; COLOR: #000000; FONT-SIZE: x-small; =
BORDER-TOP: #c1c1c1 0px solid; FONT-WEIGHT: normal; BORDER-RIGHT: =
#c1c1c1 1px solid
}
.dataemphasisfixed {
	BORDER-BOTTOM: #c1c1c1 1px solid; BORDER-LEFT: #c1c1c1 0px solid; =
BACKGROUND-COLOR: #ffffff; FONT-STYLE: italic; FONT-FAMILY: 'Courier =
New', Courier, monospace; COLOR: #000000; FONT-SIZE: x-small; =
BORDER-TOP: #c1c1c1 0px solid; FONT-WEIGHT: normal; BORDER-RIGHT: =
#c1c1c1 1px solid
}
.dataempty {
	BORDER-BOTTOM: #c1c1c1 1px solid; BORDER-LEFT: #c1c1c1 0px solid; =
BACKGROUND-COLOR: #ffffff; FONT-STYLE: normal; FONT-FAMILY: Arial, =
'Albany AMT', Helvetica, Helv; FONT-SIZE: x-small; BORDER-TOP: #c1c1c1 =
0px solid; FONT-WEIGHT: normal; BORDER-RIGHT: #c1c1c1 1px solid
}
.datafixed {
	BORDER-BOTTOM: #c1c1c1 1px solid; BORDER-LEFT: #c1c1c1 0px solid; =
BACKGROUND-COLOR: #ffffff; FONT-STYLE: normal; FONT-FAMILY: 'Courier =
New', Courier; FONT-SIZE: x-small; BORDER-TOP: #c1c1c1 0px solid; =
FONT-WEIGHT: normal; BORDER-RIGHT: #c1c1c1 1px solid
}
.datastrong {
	BORDER-BOTTOM: #c1c1c1 1px solid; BORDER-LEFT: #c1c1c1 0px solid; =
BACKGROUND-COLOR: #ffffff; FONT-STYLE: normal; FONT-FAMILY: Arial, =
'Albany AMT', Helvetica, Helv; COLOR: #000000; FONT-SIZE: x-small; =
BORDER-TOP: #c1c1c1 0px solid; FONT-WEIGHT: bold; BORDER-RIGHT: #c1c1c1 =
1px solid
}
.datastrongfixed {
	BORDER-BOTTOM: #c1c1c1 1px solid; BORDER-LEFT: #c1c1c1 0px solid; =
BACKGROUND-COLOR: #ffffff; FONT-STYLE: normal; FONT-FAMILY: 'Courier =
New', Courier, monospace; COLOR: #000000; FONT-SIZE: x-small; =
BORDER-TOP: #c1c1c1 0px solid; FONT-WEIGHT: bold; BORDER-RIGHT: #c1c1c1 =
1px solid
}
.date {
	BACKGROUND-COLOR: #fafbfe; FONT-STYLE: normal; WIDTH: 100%; =
FONT-FAMILY: Arial, 'Albany AMT', Helvetica, Helv; COLOR: #000000; =
FONT-SIZE: x-small; FONT-WEIGHT: normal
}
.document {
	BACKGROUND-COLOR: #fafbfe; FONT-STYLE: normal; FONT-FAMILY: Arial, =
'Albany AMT', Helvetica, Helv; COLOR: #000000; FONT-SIZE: x-small; =
FONT-WEIGHT: normal
}
A:link {
	COLOR: #0000ff
}
A:visited {
	COLOR: #800080
}
A:active {
	COLOR: #800080
}
.errorbanner {
	BACKGROUND-COLOR: #fafbfe; FONT-STYLE: normal; FONT-FAMILY: Arial, =
'Albany AMT', Helvetica, Helv; COLOR: #112277; FONT-SIZE: x-small; =
FONT-WEIGHT: bold
}
.errorcontent {
	BACKGROUND-COLOR: #fafbfe; FONT-STYLE: normal; FONT-FAMILY: Arial, =
'Albany AMT', Helvetica, Helv; COLOR: #112277; FONT-SIZE: x-small; =
FONT-WEIGHT: normal
}
.errorcontentfixed {
	BACKGROUND-COLOR: #fafbfe; FONT-STYLE: normal; FONT-FAMILY: 'Courier =
New', Courier; COLOR: #112277; FONT-SIZE: x-small; FONT-WEIGHT: normal
}
.extendedpage {
	BORDER-BOTTOM: #000000 1pt solid; TEXT-ALIGN: center; BORDER-LEFT: =
#000000 1pt solid; BACKGROUND-COLOR: #fafbfe; FONT-STYLE: italic; =
FONT-FAMILY: Arial, 'Albany AMT', Helvetica, Helv; COLOR: #112277; =
FONT-SIZE: x-small; BORDER-TOP: #000000 1pt solid; FONT-WEIGHT: normal; =
BORDER-RIGHT: #000000 1pt solid
}
.fatalbanner {
	BACKGROUND-COLOR: #fafbfe; FONT-STYLE: normal; FONT-FAMILY: Arial, =
'Albany AMT', Helvetica, Helv; COLOR: #112277; FONT-SIZE: x-small; =
FONT-WEIGHT: bold
}
.fatalcontent {
	BACKGROUND-COLOR: #fafbfe; FONT-STYLE: normal; FONT-FAMILY: Arial, =
'Albany AMT', Helvetica, Helv; COLOR: #112277; FONT-SIZE: x-small; =
FONT-WEIGHT: normal
}
.fatalcontentfixed {
	BACKGROUND-COLOR: #fafbfe; FONT-STYLE: normal; FONT-FAMILY: 'Courier =
New', Courier; COLOR: #112277; FONT-SIZE: x-small; FONT-WEIGHT: normal
}
.folderaction {
	LIST-STYLE-TYPE: none; FONT-STYLE: normal; FONT-FAMILY: Arial, 'Albany =
AMT', Helvetica, Helv; COLOR: #000000; MARGIN-LEFT: 6pt; FONT-SIZE: =
x-small; FONT-WEIGHT: normal
}
.footer {
	BACKGROUND-COLOR: #edf2f9; FONT-STYLE: normal; FONT-FAMILY: Arial, =
'Albany AMT', Helvetica, Helv; COLOR: #000000; FONT-SIZE: x-small; =
FONT-WEIGHT: bold
}
.footeremphasis {
	BACKGROUND-COLOR: #edf2f9; FONT-STYLE: italic; FONT-FAMILY: Arial, =
'Albany AMT', Helvetica, Helv; COLOR: #000000; FONT-SIZE: x-small; =
FONT-WEIGHT: normal
}
.footeremphasisfixed {
	BACKGROUND-COLOR: #edf2f9; FONT-STYLE: italic; FONT-FAMILY: 'Courier =
New', Courier, monospace; COLOR: #000000; FONT-SIZE: x-small; =
FONT-WEIGHT: normal
}
.footerempty {
	BACKGROUND-COLOR: #edf2f9; FONT-STYLE: normal; FONT-FAMILY: Arial, =
'Albany AMT', Helvetica, Helv; COLOR: #000000; FONT-SIZE: x-small; =
FONT-WEIGHT: bold
}
.footerfixed {
	BACKGROUND-COLOR: #edf2f9; FONT-STYLE: normal; FONT-FAMILY: 'Courier =
New', Courier; COLOR: #000000; FONT-SIZE: x-small; FONT-WEIGHT: normal
}
.footerstrong {
	BACKGROUND-COLOR: #edf2f9; FONT-STYLE: normal; FONT-FAMILY: Arial, =
'Albany AMT', Helvetica, Helv; COLOR: #000000; FONT-SIZE: x-small; =
FONT-WEIGHT: bold
}
.footerstrongfixed {
	BACKGROUND-COLOR: #edf2f9; FONT-STYLE: normal; FONT-FAMILY: 'Courier =
New', Courier, monospace; COLOR: #000000; FONT-SIZE: x-small; =
FONT-WEIGHT: bold
}
.frame {
	BACKGROUND-COLOR: #fafbfe; FONT-STYLE: normal; FONT-FAMILY: Arial, =
'Albany AMT', Helvetica, Helv; COLOR: #000000; FONT-SIZE: x-small; =
FONT-WEIGHT: normal
}
.graph {
	BORDER-BOTTOM: #c1c1c1 1px solid; BORDER-LEFT: #c1c1c1 1px solid; =
BACKGROUND-COLOR: #fafbfe; FONT-STYLE: normal; BORDER-SPACING: 1px; =
BORDER-COLLAPSE: separate; FONT-FAMILY: Arial, 'Albany AMT', Helvetica, =
Helv; COLOR: #000000; FONT-SIZE: x-small; BORDER-TOP: #c1c1c1 1px solid; =
FONT-WEIGHT: normal; BORDER-RIGHT: #c1c1c1 1px solid
}
.header {
	BORDER-BOTTOM: #b0b7bb 1px solid; BORDER-LEFT: #b0b7bb 0px solid; =
BACKGROUND-COLOR: #edf2f9; FONT-STYLE: normal; FONT-FAMILY: Arial, =
'Albany AMT', Helvetica, Helv; COLOR: #112277; FONT-SIZE: x-small; =
BORDER-TOP: #b0b7bb 0px solid; FONT-WEIGHT: bold; BORDER-RIGHT: #b0b7bb =
1px solid
}
.headeremphasis {
	BORDER-BOTTOM: #b0b7bb 1px solid; BORDER-LEFT: #b0b7bb 0px solid; =
BACKGROUND-COLOR: #d8dbd3; FONT-STYLE: italic; FONT-FAMILY: Arial, =
'Albany AMT', Helvetica, Helv; COLOR: #000000; FONT-SIZE: x-small; =
BORDER-TOP: #b0b7bb 0px solid; FONT-WEIGHT: normal; BORDER-RIGHT: =
#b0b7bb 1px solid
}
.headeremphasisfixed {
	BORDER-BOTTOM: #b0b7bb 1px solid; BORDER-LEFT: #b0b7bb 0px solid; =
BACKGROUND-COLOR: #d8dbd3; FONT-STYLE: italic; FONT-FAMILY: 'Courier =
New', Courier, monospace; COLOR: #000000; FONT-SIZE: x-small; =
BORDER-TOP: #b0b7bb 0px solid; FONT-WEIGHT: normal; BORDER-RIGHT: =
#b0b7bb 1px solid
}
.headerempty {
	BORDER-BOTTOM: #b0b7bb 1px solid; BORDER-LEFT: #b0b7bb 0px solid; =
BACKGROUND-COLOR: #edf2f9; FONT-STYLE: normal; FONT-FAMILY: Arial, =
'Albany AMT', Helvetica, Helv; COLOR: #112277; FONT-SIZE: x-small; =
BORDER-TOP: #b0b7bb 0px solid; FONT-WEIGHT: bold; BORDER-RIGHT: #b0b7bb =
1px solid
}
.headerfixed {
	BORDER-BOTTOM: #b0b7bb 1px solid; BORDER-LEFT: #b0b7bb 0px solid; =
BACKGROUND-COLOR: #edf2f9; FONT-STYLE: normal; FONT-FAMILY: 'Courier =
New', Courier; COLOR: #112277; FONT-SIZE: x-small; BORDER-TOP: #b0b7bb =
0px solid; FONT-WEIGHT: normal; BORDER-RIGHT: #b0b7bb 1px solid
}
.headersandfooters {
	BACKGROUND-COLOR: #edf2f9; FONT-STYLE: normal; FONT-FAMILY: Arial, =
'Albany AMT', Helvetica, Helv; COLOR: #000000; FONT-SIZE: x-small; =
FONT-WEIGHT: bold
}
.headerstrong {
	BORDER-BOTTOM: #b0b7bb 1px solid; BORDER-LEFT: #b0b7bb 0px solid; =
BACKGROUND-COLOR: #d8dbd3; FONT-STYLE: normal; FONT-FAMILY: Arial, =
'Albany AMT', Helvetica, Helv; COLOR: #000000; FONT-SIZE: x-small; =
BORDER-TOP: #b0b7bb 0px solid; FONT-WEIGHT: bold; BORDER-RIGHT: #b0b7bb =
1px solid
}
.headerstrongfixed {
	BORDER-BOTTOM: #b0b7bb 1px solid; BORDER-LEFT: #b0b7bb 0px solid; =
BACKGROUND-COLOR: #d8dbd3; FONT-STYLE: normal; FONT-FAMILY: 'Courier =
New', Courier, monospace; COLOR: #000000; FONT-SIZE: x-small; =
BORDER-TOP: #b0b7bb 0px solid; FONT-WEIGHT: bold; BORDER-RIGHT: #b0b7bb =
1px solid
}
.index {
	BACKGROUND-COLOR: #fafbfe; FONT-STYLE: normal; FONT-FAMILY: Arial, =
'Albany AMT', Helvetica, Helv; COLOR: #000000; FONT-SIZE: x-small; =
FONT-WEIGHT: normal
}
.indexaction {
	LIST-STYLE-TYPE: none; FONT-STYLE: normal; FONT-FAMILY: Arial, 'Albany =
AMT', Helvetica, Helv; COLOR: #000000; MARGIN-LEFT: 6pt; FONT-SIZE: =
x-small; FONT-WEIGHT: normal
}
.indexitem {
	LIST-STYLE-TYPE: none; FONT-STYLE: normal; FONT-FAMILY: Arial, 'Albany =
AMT', Helvetica, Helv; COLOR: #000000; MARGIN-LEFT: 6pt; FONT-SIZE: =
x-small; FONT-WEIGHT: normal
}
.indexprocname {
	BACKGROUND-COLOR: #fafbfe; FONT-STYLE: normal; FONT-FAMILY: Arial, =
'Albany AMT', Helvetica, Helv; COLOR: #112277; FONT-SIZE: x-small; =
FONT-WEIGHT: bold
}
.indextitle {
	BACKGROUND-COLOR: #fafbfe; FONT-STYLE: italic; FONT-FAMILY: Arial, =
'Albany AMT', Helvetica, Helv; COLOR: #112277; FONT-SIZE: x-small; =
FONT-WEIGHT: bold
}
.layoutcontainer {
	BORDER-BOTTOM: #000000 0px solid; BORDER-LEFT: #000000 0px solid; =
BORDER-SPACING: 30px; BORDER-TOP: #000000 0px solid; BORDER-RIGHT: =
#000000 0px solid
}
.layoutregion {
	BORDER-BOTTOM: #000000 0px solid; BORDER-LEFT: #000000 0px solid; =
BORDER-SPACING: 30px; BORDER-TOP: #000000 0px solid; BORDER-RIGHT: =
#000000 0px solid
}
.list {
	TEXT-ALIGN: left; BACKGROUND-COLOR: #fafbfe; LIST-STYLE-TYPE: disc; =
FONT-STYLE: normal; FONT-FAMILY: Arial, 'Albany AMT', Helvetica, Helv; =
COLOR: #000000; FONT-SIZE: x-small; FONT-WEIGHT: normal
}
.list10 {
	TEXT-ALIGN: left; BACKGROUND-COLOR: #fafbfe; LIST-STYLE-TYPE: square; =
FONT-STYLE: normal; FONT-FAMILY: Arial, 'Albany AMT', Helvetica, Helv; =
COLOR: #000000; FONT-SIZE: x-small; FONT-WEIGHT: normal
}
.list2 {
	TEXT-ALIGN: left; BACKGROUND-COLOR: #fafbfe; LIST-STYLE-TYPE: circle; =
FONT-STYLE: normal; FONT-FAMILY: Arial, 'Albany AMT', Helvetica, Helv; =
COLOR: #000000; FONT-SIZE: x-small; FONT-WEIGHT: normal
}
.list3 {
	TEXT-ALIGN: left; BACKGROUND-COLOR: #fafbfe; LIST-STYLE-TYPE: square; =
FONT-STYLE: normal; FONT-FAMILY: Arial, 'Albany AMT', Helvetica, Helv; =
COLOR: #000000; FONT-SIZE: x-small; FONT-WEIGHT: normal
}
.list4 {
	TEXT-ALIGN: left; BACKGROUND-COLOR: #fafbfe; LIST-STYLE-TYPE: square; =
FONT-STYLE: normal; FONT-FAMILY: Arial, 'Albany AMT', Helvetica, Helv; =
COLOR: #000000; FONT-SIZE: x-small; FONT-WEIGHT: normal
}
.list5 {
	TEXT-ALIGN: left; BACKGROUND-COLOR: #fafbfe; LIST-STYLE-TYPE: square; =
FONT-STYLE: normal; FONT-FAMILY: Arial, 'Albany AMT', Helvetica, Helv; =
COLOR: #000000; FONT-SIZE: x-small; FONT-WEIGHT: normal
}
.list6 {
	TEXT-ALIGN: left; BACKGROUND-COLOR: #fafbfe; LIST-STYLE-TYPE: square; =
FONT-STYLE: normal; FONT-FAMILY: Arial, 'Albany AMT', Helvetica, Helv; =
COLOR: #000000; FONT-SIZE: x-small; FONT-WEIGHT: normal
}
.list7 {
	TEXT-ALIGN: left; BACKGROUND-COLOR: #fafbfe; LIST-STYLE-TYPE: square; =
FONT-STYLE: normal; FONT-FAMILY: Arial, 'Albany AMT', Helvetica, Helv; =
COLOR: #000000; FONT-SIZE: x-small; FONT-WEIGHT: normal
}
.list8 {
	TEXT-ALIGN: left; BACKGROUND-COLOR: #fafbfe; LIST-STYLE-TYPE: square; =
FONT-STYLE: normal; FONT-FAMILY: Arial, 'Albany AMT', Helvetica, Helv; =
COLOR: #000000; FONT-SIZE: x-small; FONT-WEIGHT: normal
}
.list9 {
	TEXT-ALIGN: left; BACKGROUND-COLOR: #fafbfe; LIST-STYLE-TYPE: square; =
FONT-STYLE: normal; FONT-FAMILY: Arial, 'Albany AMT', Helvetica, Helv; =
COLOR: #000000; FONT-SIZE: x-small; FONT-WEIGHT: normal
}
.listitem {
	BACKGROUND-COLOR: #fafbfe; FONT-STYLE: normal; FONT-FAMILY: Arial, =
'Albany AMT', Helvetica, Helv; COLOR: #000000; FONT-SIZE: x-small; =
FONT-WEIGHT: normal
}
.listitem10 {
	BACKGROUND-COLOR: #fafbfe; FONT-STYLE: normal; FONT-FAMILY: Arial, =
'Albany AMT', Helvetica, Helv; COLOR: #000000; FONT-SIZE: x-small; =
FONT-WEIGHT: normal
}
.listitem2 {
	BACKGROUND-COLOR: #fafbfe; FONT-STYLE: normal; FONT-FAMILY: Arial, =
'Albany AMT', Helvetica, Helv; COLOR: #000000; FONT-SIZE: x-small; =
FONT-WEIGHT: normal
}
.listitem3 {
	BACKGROUND-COLOR: #fafbfe; FONT-STYLE: normal; FONT-FAMILY: Arial, =
'Albany AMT', Helvetica, Helv; COLOR: #000000; FONT-SIZE: x-small; =
FONT-WEIGHT: normal
}
.listitem4 {
	BACKGROUND-COLOR: #fafbfe; FONT-STYLE: normal; FONT-FAMILY: Arial, =
'Albany AMT', Helvetica, Helv; COLOR: #000000; FONT-SIZE: x-small; =
FONT-WEIGHT: normal
}
.listitem5 {
	BACKGROUND-COLOR: #fafbfe; FONT-STYLE: normal; FONT-FAMILY: Arial, =
'Albany AMT', Helvetica, Helv; COLOR: #000000; FONT-SIZE: x-small; =
FONT-WEIGHT: normal
}
.listitem6 {
	BACKGROUND-COLOR: #fafbfe; FONT-STYLE: normal; FONT-FAMILY: Arial, =
'Albany AMT', Helvetica, Helv; COLOR: #000000; FONT-SIZE: x-small; =
FONT-WEIGHT: normal
}
.listitem7 {
	BACKGROUND-COLOR: #fafbfe; FONT-STYLE: normal; FONT-FAMILY: Arial, =
'Albany AMT', Helvetica, Helv; COLOR: #000000; FONT-SIZE: x-small; =
FONT-WEIGHT: normal
}
.listitem8 {
	BACKGROUND-COLOR: #fafbfe; FONT-STYLE: normal; FONT-FAMILY: Arial, =
'Albany AMT', Helvetica, Helv; COLOR: #000000; FONT-SIZE: x-small; =
FONT-WEIGHT: normal
}
.listitem9 {
	BACKGROUND-COLOR: #fafbfe; FONT-STYLE: normal; FONT-FAMILY: Arial, =
'Albany AMT', Helvetica, Helv; COLOR: #000000; FONT-SIZE: x-small; =
FONT-WEIGHT: normal
}
.note {
	BACKGROUND-COLOR: #fafbfe; FONT-STYLE: normal; FONT-FAMILY: Arial, =
'Albany AMT', Helvetica, Helv; COLOR: #112277; FONT-SIZE: x-small; =
FONT-WEIGHT: normal
}
.notebanner {
	BACKGROUND-COLOR: #fafbfe; FONT-STYLE: normal; FONT-FAMILY: Arial, =
'Albany AMT', Helvetica, Helv; COLOR: #112277; FONT-SIZE: x-small; =
FONT-WEIGHT: bold
}
.notecontent {
	BACKGROUND-COLOR: #fafbfe; FONT-STYLE: normal; FONT-FAMILY: Arial, =
'Albany AMT', Helvetica, Helv; COLOR: #112277; FONT-SIZE: x-small; =
FONT-WEIGHT: normal
}
.notecontentfixed {
	BACKGROUND-COLOR: #fafbfe; FONT-STYLE: normal; FONT-FAMILY: 'Courier =
New', Courier; COLOR: #112277; FONT-SIZE: x-small; FONT-WEIGHT: normal
}
.output {
	BORDER-BOTTOM: #c1c1c1 1px solid; BORDER-LEFT: #c1c1c1 1px solid; =
BACKGROUND-COLOR: #fafbfe; FONT-STYLE: normal; BORDER-SPACING: 1px; =
BORDER-COLLAPSE: separate; FONT-FAMILY: Arial, 'Albany AMT', Helvetica, =
Helv; COLOR: #000000; FONT-SIZE: x-small; BORDER-TOP: #c1c1c1 1px solid; =
FONT-WEIGHT: normal; BORDER-RIGHT: #c1c1c1 1px solid
}
.pageno {
	TEXT-ALIGN: right; BACKGROUND-COLOR: #fafbfe; FONT-STYLE: normal; =
BORDER-SPACING: 0px; FONT-FAMILY: Arial, 'Albany AMT', Helvetica, Helv; =
COLOR: #112277; FONT-SIZE: x-small; VERTICAL-ALIGN: top; FONT-WEIGHT: =
bold
}
.pages {
	BACKGROUND-COLOR: #fafbfe; LIST-STYLE-TYPE: decimal; FONT-STYLE: =
normal; FONT-FAMILY: Arial, 'Albany AMT', Helvetica, Helv; COLOR: =
#000000; MARGIN-LEFT: 8px; FONT-SIZE: x-small; FONT-WEIGHT: normal; =
MARGIN-RIGHT: 8px
}
.pagesdate {
	BACKGROUND-COLOR: #fafbfe; FONT-STYLE: normal; WIDTH: 100%; =
FONT-FAMILY: Arial, 'Albany AMT', Helvetica, Helv; COLOR: #000000; =
FONT-SIZE: x-small; FONT-WEIGHT: normal
}
.pagesitem {
	LIST-STYLE-TYPE: none; FONT-STYLE: normal; FONT-FAMILY: Arial, 'Albany =
AMT', Helvetica, Helv; COLOR: #000000; MARGIN-LEFT: 6pt; FONT-SIZE: =
x-small; FONT-WEIGHT: normal
}
.pagesproclabel {
	BACKGROUND-COLOR: #fafbfe; FONT-STYLE: normal; FONT-FAMILY: Arial, =
'Albany AMT', Helvetica, Helv; COLOR: #112277; FONT-SIZE: x-small; =
FONT-WEIGHT: bold
}
.pagesprocname {
	BACKGROUND-COLOR: #fafbfe; FONT-STYLE: normal; FONT-FAMILY: Arial, =
'Albany AMT', Helvetica, Helv; COLOR: #112277; FONT-SIZE: x-small; =
FONT-WEIGHT: bold
}
.pagestitle {
	BACKGROUND-COLOR: #fafbfe; FONT-STYLE: italic; FONT-FAMILY: Arial, =
'Albany AMT', Helvetica, Helv; COLOR: #112277; FONT-SIZE: x-small; =
FONT-WEIGHT: bold
}
.paragraph {
	TEXT-ALIGN: left; BACKGROUND-COLOR: #fafbfe; FONT-STYLE: normal; =
FONT-FAMILY: Arial, 'Albany AMT', Helvetica, Helv; COLOR: #000000; =
FONT-SIZE: x-small; FONT-WEIGHT: normal
}
.parskip {
	BORDER-BOTTOM: #000000 0px solid; BORDER-LEFT: #000000 0px solid; =
FONT-STYLE: normal; BORDER-SPACING: 0px; FONT-FAMILY: Arial, 'Albany =
AMT', Helvetica, Helv; FONT-SIZE: x-small; BORDER-TOP: #000000 0px =
solid; FONT-WEIGHT: bold; BORDER-RIGHT: #000000 0px solid
}
.prepage {
	TEXT-ALIGN: left; BACKGROUND-COLOR: #fafbfe; FONT-STYLE: normal; =
FONT-FAMILY: Arial, 'Albany AMT', Helvetica, Helv; COLOR: #112277; =
FONT-SIZE: x-small; FONT-WEIGHT: normal
}
.proctitle {
	BACKGROUND-COLOR: #fafbfe; FONT-STYLE: normal; FONT-FAMILY: Arial, =
'Albany AMT', Helvetica, Helv; COLOR: #112277; FONT-SIZE: x-small; =
FONT-WEIGHT: bold
}
.proctitlefixed {
	BACKGROUND-COLOR: #fafbfe; FONT-STYLE: normal; FONT-FAMILY: 'Courier =
New', Courier, monospace; COLOR: #112277; FONT-SIZE: x-small; =
FONT-WEIGHT: bold
}
.rowfooter {
	BACKGROUND-COLOR: #edf2f9; FONT-STYLE: normal; FONT-FAMILY: Arial, =
'Albany AMT', Helvetica, Helv; COLOR: #000000; FONT-SIZE: x-small; =
FONT-WEIGHT: bold
}
.rowfooteremphasis {
	BACKGROUND-COLOR: #edf2f9; FONT-STYLE: italic; FONT-FAMILY: Arial, =
'Albany AMT', Helvetica, Helv; COLOR: #000000; FONT-SIZE: x-small; =
FONT-WEIGHT: normal
}
.rowfooteremphasisfixed {
	BACKGROUND-COLOR: #edf2f9; FONT-STYLE: italic; FONT-FAMILY: 'Courier =
New', Courier, monospace; COLOR: #000000; FONT-SIZE: x-small; =
FONT-WEIGHT: normal
}
.rowfooterempty {
	BACKGROUND-COLOR: #edf2f9; FONT-STYLE: normal; FONT-FAMILY: Arial, =
'Albany AMT', Helvetica, Helv; COLOR: #000000; FONT-SIZE: x-small; =
FONT-WEIGHT: bold
}
.rowfooterfixed {
	BACKGROUND-COLOR: #edf2f9; FONT-STYLE: normal; FONT-FAMILY: 'Courier =
New', Courier; COLOR: #000000; FONT-SIZE: x-small; FONT-WEIGHT: normal
}
.rowfooterstrong {
	BACKGROUND-COLOR: #edf2f9; FONT-STYLE: normal; FONT-FAMILY: Arial, =
'Albany AMT', Helvetica, Helv; COLOR: #000000; FONT-SIZE: x-small; =
FONT-WEIGHT: bold
}
.rowfooterstrongfixed {
	BACKGROUND-COLOR: #edf2f9; FONT-STYLE: normal; FONT-FAMILY: 'Courier =
New', Courier, monospace; COLOR: #000000; FONT-SIZE: x-small; =
FONT-WEIGHT: bold
}
.rowheader {
	BORDER-BOTTOM: #b0b7bb 1px solid; BORDER-LEFT: #b0b7bb 0px solid; =
BACKGROUND-COLOR: #edf2f9; FONT-STYLE: normal; FONT-FAMILY: Arial, =
'Albany AMT', Helvetica, Helv; COLOR: #112277; FONT-SIZE: x-small; =
BORDER-TOP: #b0b7bb 0px solid; FONT-WEIGHT: bold; BORDER-RIGHT: #b0b7bb =
1px solid
}
.rowheaderemphasis {
	BORDER-BOTTOM: #b0b7bb 1px solid; BORDER-LEFT: #b0b7bb 0px solid; =
BACKGROUND-COLOR: #edf2f9; FONT-STYLE: italic; FONT-FAMILY: Arial, =
'Albany AMT', Helvetica, Helv; COLOR: #112277; FONT-SIZE: x-small; =
BORDER-TOP: #b0b7bb 0px solid; FONT-WEIGHT: normal; BORDER-RIGHT: =
#b0b7bb 1px solid
}
.rowheaderemphasisfixed {
	BORDER-BOTTOM: #b0b7bb 1px solid; BORDER-LEFT: #b0b7bb 0px solid; =
BACKGROUND-COLOR: #edf2f9; FONT-STYLE: italic; FONT-FAMILY: 'Courier =
New', Courier, monospace; COLOR: #112277; FONT-SIZE: x-small; =
BORDER-TOP: #b0b7bb 0px solid; FONT-WEIGHT: normal; BORDER-RIGHT: =
#b0b7bb 1px solid
}
.rowheaderempty {
	BORDER-BOTTOM: #b0b7bb 1px solid; BORDER-LEFT: #b0b7bb 0px solid; =
BACKGROUND-COLOR: #edf2f9; FONT-STYLE: normal; FONT-FAMILY: Arial, =
'Albany AMT', Helvetica, Helv; COLOR: #112277; FONT-SIZE: x-small; =
BORDER-TOP: #b0b7bb 0px solid; FONT-WEIGHT: bold; BORDER-RIGHT: #b0b7bb =
1px solid
}
.rowheaderfixed {
	BORDER-BOTTOM: #b0b7bb 1px solid; BORDER-LEFT: #b0b7bb 0px solid; =
BACKGROUND-COLOR: #edf2f9; FONT-STYLE: normal; FONT-FAMILY: 'Courier =
New', Courier; COLOR: #112277; FONT-SIZE: x-small; BORDER-TOP: #b0b7bb =
0px solid; FONT-WEIGHT: normal; BORDER-RIGHT: #b0b7bb 1px solid
}
.rowheaderstrong {
	BORDER-BOTTOM: #b0b7bb 1px solid; BORDER-LEFT: #b0b7bb 0px solid; =
BACKGROUND-COLOR: #edf2f9; FONT-STYLE: normal; FONT-FAMILY: Arial, =
'Albany AMT', Helvetica, Helv; COLOR: #112277; FONT-SIZE: x-small; =
BORDER-TOP: #b0b7bb 0px solid; FONT-WEIGHT: bold; BORDER-RIGHT: #b0b7bb =
1px solid
}
.rowheaderstrongfixed {
	BORDER-BOTTOM: #b0b7bb 1px solid; BORDER-LEFT: #b0b7bb 0px solid; =
BACKGROUND-COLOR: #edf2f9; FONT-STYLE: normal; FONT-FAMILY: 'Courier =
New', Courier, monospace; COLOR: #112277; FONT-SIZE: x-small; =
BORDER-TOP: #b0b7bb 0px solid; FONT-WEIGHT: bold; BORDER-RIGHT: #b0b7bb =
1px solid
}
.systemfooter {
	BACKGROUND-COLOR: #fafbfe; FONT-STYLE: normal; FONT-FAMILY: Arial, =
'Albany AMT', Helvetica, Helv; COLOR: #112277; FONT-SIZE: x-small; =
FONT-WEIGHT: normal
}
.systemfooter10 {
	BACKGROUND-COLOR: #fafbfe; FONT-STYLE: normal; FONT-FAMILY: Arial, =
'Albany AMT', Helvetica, Helv; COLOR: #112277; FONT-SIZE: x-small; =
FONT-WEIGHT: normal
}
.systemfooter2 {
	BACKGROUND-COLOR: #fafbfe; FONT-STYLE: normal; FONT-FAMILY: Arial, =
'Albany AMT', Helvetica, Helv; COLOR: #112277; FONT-SIZE: x-small; =
FONT-WEIGHT: normal
}
.systemfooter3 {
	BACKGROUND-COLOR: #fafbfe; FONT-STYLE: normal; FONT-FAMILY: Arial, =
'Albany AMT', Helvetica, Helv; COLOR: #112277; FONT-SIZE: x-small; =
FONT-WEIGHT: normal
}
.systemfooter4 {
	BACKGROUND-COLOR: #fafbfe; FONT-STYLE: normal; FONT-FAMILY: Arial, =
'Albany AMT', Helvetica, Helv; COLOR: #112277; FONT-SIZE: x-small; =
FONT-WEIGHT: normal
}
.systemfooter5 {
	BACKGROUND-COLOR: #fafbfe; FONT-STYLE: normal; FONT-FAMILY: Arial, =
'Albany AMT', Helvetica, Helv; COLOR: #112277; FONT-SIZE: x-small; =
FONT-WEIGHT: normal
}
.systemfooter6 {
	BACKGROUND-COLOR: #fafbfe; FONT-STYLE: normal; FONT-FAMILY: Arial, =
'Albany AMT', Helvetica, Helv; COLOR: #112277; FONT-SIZE: x-small; =
FONT-WEIGHT: normal
}
.systemfooter7 {
	BACKGROUND-COLOR: #fafbfe; FONT-STYLE: normal; FONT-FAMILY: Arial, =
'Albany AMT', Helvetica, Helv; COLOR: #112277; FONT-SIZE: x-small; =
FONT-WEIGHT: normal
}
.systemfooter8 {
	BACKGROUND-COLOR: #fafbfe; FONT-STYLE: normal; FONT-FAMILY: Arial, =
'Albany AMT', Helvetica, Helv; COLOR: #112277; FONT-SIZE: x-small; =
FONT-WEIGHT: normal
}
.systemfooter9 {
	BACKGROUND-COLOR: #fafbfe; FONT-STYLE: normal; FONT-FAMILY: Arial, =
'Albany AMT', Helvetica, Helv; COLOR: #112277; FONT-SIZE: x-small; =
FONT-WEIGHT: normal
}
.systemtitle {
	BACKGROUND-COLOR: #fafbfe; FONT-STYLE: normal; FONT-FAMILY: Arial, =
'Albany AMT', Helvetica, Helv; COLOR: #112277; FONT-SIZE: small; =
FONT-WEIGHT: bold
}
.systemtitle10 {
	BACKGROUND-COLOR: #fafbfe; FONT-STYLE: normal; FONT-FAMILY: Arial, =
'Albany AMT', Helvetica, Helv; COLOR: #112277; FONT-SIZE: small; =
FONT-WEIGHT: bold
}
.systemtitle2 {
	BACKGROUND-COLOR: #fafbfe; FONT-STYLE: normal; FONT-FAMILY: Arial, =
'Albany AMT', Helvetica, Helv; COLOR: #112277; FONT-SIZE: small; =
FONT-WEIGHT: bold
}
.systemtitle3 {
	BACKGROUND-COLOR: #fafbfe; FONT-STYLE: normal; FONT-FAMILY: Arial, =
'Albany AMT', Helvetica, Helv; COLOR: #112277; FONT-SIZE: small; =
FONT-WEIGHT: bold
}
.systemtitle4 {
	BACKGROUND-COLOR: #fafbfe; FONT-STYLE: normal; FONT-FAMILY: Arial, =
'Albany AMT', Helvetica, Helv; COLOR: #112277; FONT-SIZE: small; =
FONT-WEIGHT: bold
}
.systemtitle5 {
	BACKGROUND-COLOR: #fafbfe; FONT-STYLE: normal; FONT-FAMILY: Arial, =
'Albany AMT', Helvetica, Helv; COLOR: #112277; FONT-SIZE: small; =
FONT-WEIGHT: bold
}
.systemtitle6 {
	BACKGROUND-COLOR: #fafbfe; FONT-STYLE: normal; FONT-FAMILY: Arial, =
'Albany AMT', Helvetica, Helv; COLOR: #112277; FONT-SIZE: small; =
FONT-WEIGHT: bold
}
.systemtitle7 {
	BACKGROUND-COLOR: #fafbfe; FONT-STYLE: normal; FONT-FAMILY: Arial, =
'Albany AMT', Helvetica, Helv; COLOR: #112277; FONT-SIZE: small; =
FONT-WEIGHT: bold
}
.systemtitle8 {
	BACKGROUND-COLOR: #fafbfe; FONT-STYLE: normal; FONT-FAMILY: Arial, =
'Albany AMT', Helvetica, Helv; COLOR: #112277; FONT-SIZE: small; =
FONT-WEIGHT: bold
}
.systemtitle9 {
	BACKGROUND-COLOR: #fafbfe; FONT-STYLE: normal; FONT-FAMILY: Arial, =
'Albany AMT', Helvetica, Helv; COLOR: #112277; FONT-SIZE: small; =
FONT-WEIGHT: bold
}
.systitleandfootercontainer {
	BORDER-BOTTOM: #000000 0px solid; BORDER-LEFT: #000000 0px solid; =
BACKGROUND-COLOR: #fafbfe; FONT-STYLE: normal; BORDER-SPACING: 1px; =
WIDTH: 100%; FONT-FAMILY: Arial, 'Albany AMT', Helvetica, Helv; COLOR: =
#000000; FONT-SIZE: x-small; BORDER-TOP: #000000 0px solid; FONT-WEIGHT: =
normal; BORDER-RIGHT: #000000 0px solid
}
.table {
	BORDER-BOTTOM: #c1c1c1 0px solid; BORDER-LEFT: #c1c1c1 1px solid; =
BORDER-SPACING: 0px; BORDER-COLLAPSE: separate; BORDER-TOP: #c1c1c1 1px =
solid; BORDER-RIGHT: #c1c1c1 0px solid
}
.top_stacked_value {
	PADDING-BOTTOM: 1px
}
.middle_stacked_value {
	PADDING-BOTTOM: 1px; PADDING-TOP: 1px
}
.bottom_stacked_value {
	PADDING-TOP: 1px
}
.titleandnotecontainer {
	BORDER-BOTTOM: #000000 0px solid; BORDER-LEFT: #000000 0px solid; =
BACKGROUND-COLOR: #fafbfe; FONT-STYLE: normal; BORDER-SPACING: 1px; =
WIDTH: 100%; FONT-FAMILY: Arial, 'Albany AMT', Helvetica, Helv; COLOR: =
#000000; FONT-SIZE: x-small; BORDER-TOP: #000000 0px solid; FONT-WEIGHT: =
normal; BORDER-RIGHT: #000000 0px solid
}
.titlesandfooters {
	BACKGROUND-COLOR: #fafbfe; FONT-STYLE: normal; FONT-FAMILY: Arial, =
'Albany AMT', Helvetica, Helv; COLOR: #112277; FONT-SIZE: x-small; =
FONT-WEIGHT: bold
}
.usertext {
	TEXT-ALIGN: left; BACKGROUND-COLOR: #fafbfe; FONT-STYLE: normal; =
FONT-FAMILY: Arial, 'Albany AMT', Helvetica, Helv; COLOR: #112277; =
FONT-SIZE: x-small; FONT-WEIGHT: normal
}
.warnbanner {
	BACKGROUND-COLOR: #fafbfe; FONT-STYLE: normal; FONT-FAMILY: Arial, =
'Albany AMT', Helvetica, Helv; COLOR: #112277; FONT-SIZE: x-small; =
FONT-WEIGHT: bold
}
.warncontent {
	BACKGROUND-COLOR: #fafbfe; FONT-STYLE: normal; FONT-FAMILY: Arial, =
'Albany AMT', Helvetica, Helv; COLOR: #112277; FONT-SIZE: x-small; =
FONT-WEIGHT: normal
}
.warncontentfixed {
	BACKGROUND-COLOR: #fafbfe; FONT-STYLE: normal; FONT-FAMILY: 'Courier =
New', Courier; COLOR: #112277; FONT-SIZE: x-small; FONT-WEIGHT: normal
}
.l {
	TEXT-ALIGN: left
}
.c {
	TEXT-ALIGN: center
}
.r {
	TEXT-ALIGN: right
}
.d {
	TEXT-ALIGN: right
}
.j {
	TEXT-ALIGN: justify
}
.t {
	VERTICAL-ALIGN: top
}
.m {
	VERTICAL-ALIGN: middle
}
.b {
	VERTICAL-ALIGN: bottom
}
TD {
	VERTICAL-ALIGN: top
}
TH {
	VERTICAL-ALIGN: top
}
.stacked_cell {
	PADDING-BOTTOM: 0px; PADDING-LEFT: 0px; PADDING-RIGHT: 0px; =
PADDING-TOP: 0px
}
</STYLE>

<SCRIPT language=3Djavascript type=3Dtext/javascript>
<!--=20
function startup(){

}
function shutdown(){

}

//-->
</SCRIPT>
</HEAD>
<BODY class=3Dbody onunload=3Dshutdown() onload=3Dstartup()>
<SCRIPT language=3Djavascript type=3Dtext/javascript>
<!--=20
var _info =3D navigator.userAgent
var _ie =3D (_info.indexOf("MSIE") > 0
          && _info.indexOf("Win") > 0
          && _info.indexOf("Windows 3.1") < 0);
var _ie64 =3D _info.indexOf("x64") > 0

//-->
</SCRIPT>

<DIV class=3Dbranch><A name=3DIDX></A>
<TABLE class=3Dsystitleandfootercontainer border=3D0 rules=3Dnone =
cellSpacing=3D1=20
summary=3D"Page Layout" cellPadding=3D1 width=3D"100%" frame=3Dvoid>
  <TBODY>
  <TR>
    <TD class=3D"c systemtitle">The SAS =
System</TD></TR></TBODY></TABLE><BR>
<DIV class=3D"c proctitle">The GAM Procedure</DIV>
<DIV class=3D"c proctitle">Dependent Variable: Clutchsize</DIV>
<DIV class=3D"c proctitle">Smoothing Model Component(s): spline(WS) =
spline(ST)=20
spline(Year) spline(WP) spline(SP) spline(WT) </DIV>
<P>
<DIV>
<DIV align=3Dcenter>
<TABLE class=3Dtable rules=3Dall cellSpacing=3D0 borderColor=3D#c1c1c1=20
summary=3D"Procedure Gam: Summary of Input" cellPadding=3D5 frame=3Dbox>
  <COLGROUP>
  <COL>
  <COL></COLGROUP>
  <THEAD>
  <TR>
    <TH class=3D"c b header" colSpan=3D2 scope=3Dcolgroup>Summary of =
Input Data=20
    Set</TH></TR></THEAD>
  <TBODY>
  <TR>
    <TH class=3D"l rowheader" scope=3Drow>Number of Observations</TH>
    <TD class=3D"r data">156</TD></TR>
  <TR>
    <TH class=3D"l rowheader" scope=3Drow>Number of Missing =
Observations</TH>
    <TD class=3D"r data">72</TD></TR>
  <TR>
    <TH class=3D"l rowheader" scope=3Drow>Distribution</TH>
    <TD class=3D"r data">Gaussian</TD></TR>
  <TR>
    <TH class=3D"l rowheader" scope=3Drow>Link Function</TH>
    <TD class=3D"r =
data">Identity</TD></TR></TBODY></TABLE></DIV></DIV><BR><A=20
name=3DIDX1></A>
<DIV>
<DIV align=3Dcenter>
<TABLE class=3Dtable rules=3Dall cellSpacing=3D0 borderColor=3D#c1c1c1=20
summary=3D"Procedure Gam: Iteration Summary" cellPadding=3D5 =
frame=3Dbox>
  <COLGROUP>
  <COL>
  <COL></COLGROUP>
  <THEAD>
  <TR>
    <TH class=3D"c b header" colSpan=3D2 scope=3Dcolgroup>Iteration =
Summary and Fit=20
      Statistics</TH></TR></THEAD>
  <TBODY>
  <TR>
    <TH class=3D"l rowheader" scope=3Drow>Final Number of Backfitting=20
Iterations</TH>
    <TD class=3D"r data">50</TD></TR>
  <TR>
    <TH class=3D"l rowheader" scope=3Drow>Final Backfitting =
Criterion</TH>
    <TD class=3D"r data">0.0000130117</TD></TR>
  <TR>
    <TH class=3D"l rowheader" scope=3Drow>The Deviance of the Final =
Estimate</TH>
    <TD class=3D"r =
data">975.2007034</TD></TR></TBODY></TABLE></DIV></DIV><BR><A=20
name=3DIDX2></A>
<DIV>
<DIV align=3Dcenter>
<TABLE class=3Dtable rules=3Dall cellSpacing=3D0 borderColor=3D#c1c1c1=20
summary=3D"Procedure Gam: Convergence Status" cellPadding=3D5 =
frame=3Dbox>
  <COLGROUP>
  <COL></COLGROUP>
  <TBODY>
  <TR>
    <TD class=3D"l data">The backfitting algorithm=20
converged.</TD></TR></TBODY></TABLE></DIV></DIV><BR><A name=3DIDX3></A>
<DIV>
<DIV align=3Dcenter>
<TABLE class=3Dtable rules=3Dall cellSpacing=3D0 borderColor=3D#c1c1c1=20
summary=3D"Procedure Gam: Parameter Estimates" cellPadding=3D5 =
frame=3Dbox>
  <COLGROUP>
  <COL></COLGROUP>
  <COLGROUP>
  <COL>
  <COL>
  <COL>
  <COL></COLGROUP>
  <THEAD>
  <TR>
    <TH class=3D"c b header" colSpan=3D5 scope=3Dcolgroup>Regression =
Model=20
      Analysis<BR>Parameter Estimates</TH></TR>
  <TR>
    <TH class=3D"l b header" scope=3Dcol>Parameter</TH>
    <TH class=3D"r b header" scope=3Dcol>Parameter<BR>Estimate</TH>
    <TH class=3D"r b header" scope=3Dcol>Standard<BR>Error</TH>
    <TH class=3D"r b header" scope=3Dcol>t&nbsp;Value</TH>
    <TH class=3D"r b header" =
scope=3Dcol>Pr&nbsp;&gt;&nbsp;|t|</TH></TR></THEAD>
  <TBODY>
  <TR>
    <TH class=3D"l rowheader" scope=3Drow>Intercept</TH>
    <TD class=3D"r data" noWrap>-22.64630</TD>
    <TD class=3D"r data">9.26072</TD>
    <TD class=3D"r data" noWrap>-2.45</TD>
    <TD class=3D"r data">0.0158</TD></TR>
  <TR>
    <TH class=3D"l rowheader" scope=3Drow>Linear(WS)</TH>
    <TD class=3D"r data" noWrap>-0.06898</TD>
    <TD class=3D"r data">0.06532</TD>
    <TD class=3D"r data" noWrap>-1.06</TD>
    <TD class=3D"r data">0.2929</TD></TR>
  <TR>
    <TH class=3D"l rowheader" scope=3Drow>Linear(ST)</TH>
    <TD class=3D"r data">1.85230</TD>
    <TD class=3D"r data">0.67846</TD>
    <TD class=3D"r data">2.73</TD>
    <TD class=3D"r data">0.0072</TD></TR>
  <TR>
    <TH class=3D"l rowheader" scope=3Drow>Linear(Year)</TH>
    <TD class=3D"r data">0.02603</TD>
    <TD class=3D"r data">0.04828</TD>
    <TD class=3D"r data">0.54</TD>
    <TD class=3D"r data">0.5907</TD></TR>
  <TR>
    <TH class=3D"l rowheader" scope=3Drow>Linear(WP)</TH>
    <TD class=3D"r data">0.37977</TD>
    <TD class=3D"r data">0.13015</TD>
    <TD class=3D"r data">2.92</TD>
    <TD class=3D"r data">0.0041</TD></TR>
  <TR>
    <TH class=3D"l rowheader" scope=3Drow>Linear(SP)</TH>
    <TD class=3D"r data" noWrap>-0.08610</TD>
    <TD class=3D"r data">0.13656</TD>
    <TD class=3D"r data" noWrap>-0.63</TD>
    <TD class=3D"r data">0.5295</TD></TR>
  <TR>
    <TH class=3D"l rowheader" scope=3Drow>Linear(WT)</TH>
    <TD class=3D"r data">0.45158</TD>
    <TD class=3D"r data">0.65760</TD>
    <TD class=3D"r data">0.69</TD>
    <TD class=3D"r =
data">0.4935</TD></TR></TBODY></TABLE></DIV></DIV><BR><A=20
name=3DIDX4></A>
<DIV>
<DIV align=3Dcenter>
<TABLE class=3Dtable rules=3Dall cellSpacing=3D0 borderColor=3D#c1c1c1=20
summary=3D"Procedure Gam: Nonparametric Fit Summary" cellPadding=3D5 =
frame=3Dbox>
  <COLGROUP>
  <COL></COLGROUP>
  <COLGROUP>
  <COL>
  <COL>
  <COL>
  <COL></COLGROUP>
  <THEAD>
  <TR>
    <TH class=3D"c b header" colSpan=3D5 scope=3Dcolgroup>Smoothing =
Model=20
      Analysis<BR>Fit Summary for Smoothing Components</TH></TR>
  <TR>
    <TH class=3D"l b header" scope=3Dcol>Component</TH>
    <TH class=3D"r b header" scope=3Dcol>Smoothing<BR>Parameter</TH>
    <TH class=3D"r b header" scope=3Dcol>DF</TH>
    <TH class=3D"r b header" scope=3Dcol>GCV</TH>
    <TH class=3D"r b header" =
scope=3Dcol>Num<BR>Unique<BR>Obs</TH></TR></THEAD>
  <TBODY>
  <TR>
    <TH class=3D"l rowheader" scope=3Drow>Spline(WS)</TH>
    <TD class=3D"r data">0.650446</TD>
    <TD class=3D"r data">3.000000</TD>
    <TD class=3D"r data">0.075533</TD>
    <TD class=3D"r data">13</TD></TR>
  <TR>
    <TH class=3D"l rowheader" scope=3Drow>Spline(ST)</TH>
    <TD class=3D"r data">0.880336</TD>
    <TD class=3D"r data">3.000000</TD>
    <TD class=3D"r data">0.075674</TD>
    <TD class=3D"r data">13</TD></TR>
  <TR>
    <TH class=3D"l rowheader" scope=3Drow>Spline(Year)</TH>
    <TD class=3D"r data">0.746448</TD>
    <TD class=3D"r data">3.000000</TD>
    <TD class=3D"r data">0.075639</TD>
    <TD class=3D"r data">13</TD></TR>
  <TR>
    <TH class=3D"l rowheader" scope=3Drow>Spline(WP)</TH>
    <TD class=3D"r data">0.868914</TD>
    <TD class=3D"r data">3.000000</TD>
    <TD class=3D"r data">0.075391</TD>
    <TD class=3D"r data">13</TD></TR>
  <TR>
    <TH class=3D"l rowheader" scope=3Drow>Spline(SP)</TH>
    <TD class=3D"r data">0.883593</TD>
    <TD class=3D"r data">3.000000</TD>
    <TD class=3D"r data">0.075376</TD>
    <TD class=3D"r data">13</TD></TR>
  <TR>
    <TH class=3D"l rowheader" scope=3Drow>Spline(WT)</TH>
    <TD class=3D"r data">0.508289</TD>
    <TD class=3D"r data">3.000000</TD>
    <TD class=3D"r data">0.091228</TD>
    <TD class=3D"r data">12</TD></TR></TBODY></TABLE></DIV></DIV><BR><A =
name=3DIDX5></A>
<DIV>
<DIV align=3Dcenter>
<TABLE class=3Dtable rules=3Dall cellSpacing=3D0 borderColor=3D#c1c1c1=20
summary=3D"Procedure Gam: Analysis of Deviance" cellPadding=3D5 =
frame=3Dbox>
  <COLGROUP>
  <COL></COLGROUP>
  <COLGROUP>
  <COL>
  <COL>
  <COL></COLGROUP>
  <THEAD>
  <TR>
    <TH class=3D"c b header" colSpan=3D4 scope=3Dcolgroup>Smoothing =
Model=20
      Analysis<BR>Approximate Analysis of Deviance</TH></TR>
  <TR>
    <TH class=3D"l b header" scope=3Dcol>Source</TH>
    <TH class=3D"r b header" scope=3Dcol>DF</TH>
    <TH class=3D"r b header" scope=3Dcol>F Value</TH>
    <TH class=3D"r b header" =
scope=3Dcol>Pr&nbsp;&gt;&nbsp;F</TH></TR></THEAD>
  <TBODY>
  <TR>
    <TH class=3D"l rowheader" scope=3Drow>Spline(WS)</TH>
    <TD class=3D"r data">3.00000</TD>
    <TD class=3D"r data">0.19</TD>
    <TD class=3D"r data">0.9000</TD></TR>
  <TR>
    <TH class=3D"l rowheader" scope=3Drow>Spline(ST)</TH>
    <TD class=3D"r data">3.00000</TD>
    <TD class=3D"r data">0.05</TD>
    <TD class=3D"r data">0.9862</TD></TR>
  <TR>
    <TH class=3D"l rowheader" scope=3Drow>Spline(Year)</TH>
    <TD class=3D"r data">3.00000</TD>
    <TD class=3D"r data">0.22</TD>
    <TD class=3D"r data">0.8819</TD></TR>
  <TR>
    <TH class=3D"l rowheader" scope=3Drow>Spline(WP)</TH>
    <TD class=3D"r data">3.00000</TD>
    <TD class=3D"r data">0.52</TD>
    <TD class=3D"r data">0.6724</TD></TR>
  <TR>
    <TH class=3D"l rowheader" scope=3Drow>Spline(SP)</TH>
    <TD class=3D"r data">3.00000</TD>
    <TD class=3D"r data">0.63</TD>
    <TD class=3D"r data">0.5961</TD></TR>
  <TR>
    <TH class=3D"l rowheader" scope=3Drow>Spline(WT)</TH>
    <TD class=3D"r data">3.00000</TD>
    <TD class=3D"r data">0.26</TD>
    <TD class=3D"r =
data">0.8576</TD></TR></TBODY></TABLE></DIV></DIV><BR><A=20
name=3DIDX6></A>
<DIV>
<DIV class=3Dc><IMG style=3D"WIDTH: 640px; HEIGHT: 480px" class=3Dc =
border=3D0=20
alt=3D"Panel of smoothing component plots for Clutchsize."=20
src=3D"file:///C:/Documents%20and%20Settings/bgrisham/Local%20Settings/Te=
mp/SAS%20Temporary%20Files/_TD3800_TTU270530_/SmoothingComponentPlot.png"=
>=20
</DIV></DIV><BR></DIV>
<DIV class=3Dbranch>
<P style=3D"PAGE-BREAK-AFTER: always"><BR></P>
<HR SIZE=3D3>
<A name=3DIDX7></A>
<TABLE class=3Dsystitleandfootercontainer border=3D0 rules=3Dnone =
cellSpacing=3D1=20
summary=3D"Page Layout" cellPadding=3D1 width=3D"100%" frame=3Dvoid>
  <TBODY>
  <TR>
    <TD class=3D"c systemtitle">The SAS =
System</TD></TR></TBODY></TABLE><BR>
<DIV class=3D"c proctitle">The GAM Procedure</DIV>
<DIV class=3D"c proctitle">Dependent Variable: JulianDate</DIV>
<DIV class=3D"c proctitle">Smoothing Model Component(s): spline(WS) =
spline(ST)=20
spline(Year) spline(WP) spline(SP) spline(WT) </DIV>
<P>
<DIV>
<DIV align=3Dcenter>
<TABLE class=3Dtable rules=3Dall cellSpacing=3D0 borderColor=3D#c1c1c1=20
summary=3D"Procedure Gam: Summary of Input" cellPadding=3D5 frame=3Dbox>
  <COLGROUP>
  <COL>
  <COL></COLGROUP>
  <THEAD>
  <TR>
    <TH class=3D"c b header" colSpan=3D2 scope=3Dcolgroup>Summary of =
Input Data=20
    Set</TH></TR></THEAD>
  <TBODY>
  <TR>
    <TH class=3D"l rowheader" scope=3Drow>Number of Observations</TH>
    <TD class=3D"r data">228</TD></TR>
  <TR>
    <TH class=3D"l rowheader" scope=3Drow>Number of Missing =
Observations</TH>
    <TD class=3D"r data">0</TD></TR>
  <TR>
    <TH class=3D"l rowheader" scope=3Drow>Distribution</TH>
    <TD class=3D"r data">Gaussian</TD></TR>
  <TR>
    <TH class=3D"l rowheader" scope=3Drow>Link Function</TH>
    <TD class=3D"r =
data">Identity</TD></TR></TBODY></TABLE></DIV></DIV><BR><A=20
name=3DIDX8></A>
<DIV>
<DIV align=3Dcenter>
<TABLE class=3Dtable rules=3Dall cellSpacing=3D0 borderColor=3D#c1c1c1=20
summary=3D"Procedure Gam: Iteration Summary" cellPadding=3D5 =
frame=3Dbox>
  <COLGROUP>
  <COL>
  <COL></COLGROUP>
  <THEAD>
  <TR>
    <TH class=3D"c b header" colSpan=3D2 scope=3Dcolgroup>Iteration =
Summary and Fit=20
      Statistics</TH></TR></THEAD>
  <TBODY>
  <TR>
    <TH class=3D"l rowheader" scope=3Drow>Final Number of Backfitting=20
Iterations</TH>
    <TD class=3D"r data">50</TD></TR>
  <TR>
    <TH class=3D"l rowheader" scope=3Drow>Final Backfitting =
Criterion</TH>
    <TD class=3D"r data">0.0000130494</TD></TR>
  <TR>
    <TH class=3D"l rowheader" scope=3Drow>The Deviance of the Final =
Estimate</TH>
    <TD class=3D"r =
data">26345.686772</TD></TR></TBODY></TABLE></DIV></DIV><BR><A=20
name=3DIDX9></A>
<DIV>
<DIV align=3Dcenter>
<TABLE class=3Dtable rules=3Dall cellSpacing=3D0 borderColor=3D#c1c1c1=20
summary=3D"Procedure Gam: Convergence Status" cellPadding=3D5 =
frame=3Dbox>
  <COLGROUP>
  <COL></COLGROUP>
  <TBODY>
  <TR>
    <TD class=3D"l data">The backfitting algorithm=20
converged.</TD></TR></TBODY></TABLE></DIV></DIV><BR><A name=3DIDX10></A>
<DIV>
<DIV align=3Dcenter>
<TABLE class=3Dtable rules=3Dall cellSpacing=3D0 borderColor=3D#c1c1c1=20
summary=3D"Procedure Gam: Parameter Estimates" cellPadding=3D5 =
frame=3Dbox>
  <COLGROUP>
  <COL></COLGROUP>
  <COLGROUP>
  <COL>
  <COL>
  <COL>
  <COL></COLGROUP>
  <THEAD>
  <TR>
    <TH class=3D"c b header" colSpan=3D5 scope=3Dcolgroup>Regression =
Model=20
      Analysis<BR>Parameter Estimates</TH></TR>
  <TR>
    <TH class=3D"l b header" scope=3Dcol>Parameter</TH>
    <TH class=3D"r b header" scope=3Dcol>Parameter<BR>Estimate</TH>
    <TH class=3D"r b header" scope=3Dcol>Standard<BR>Error</TH>
    <TH class=3D"r b header" scope=3Dcol>t&nbsp;Value</TH>
    <TH class=3D"r b header" =
scope=3Dcol>Pr&nbsp;&gt;&nbsp;|t|</TH></TR></THEAD>
  <TBODY>
  <TR>
    <TH class=3D"l rowheader" scope=3Drow>Intercept</TH>
    <TD class=3D"r data">90.78242</TD>
    <TD class=3D"r data">29.55509</TD>
    <TD class=3D"r data">3.07</TD>
    <TD class=3D"r data">0.0024</TD></TR>
  <TR>
    <TH class=3D"l rowheader" scope=3Drow>Linear(WS)</TH>
    <TD class=3D"r data" noWrap>-0.51370</TD>
    <TD class=3D"r data">0.13701</TD>
    <TD class=3D"r data" noWrap>-3.75</TD>
    <TD class=3D"r data">0.0002</TD></TR>
  <TR>
    <TH class=3D"l rowheader" scope=3Drow>Linear(ST)</TH>
    <TD class=3D"r data" noWrap>-1.21388</TD>
    <TD class=3D"r data">1.94023</TD>
    <TD class=3D"r data" noWrap>-0.63</TD>
    <TD class=3D"r data">0.5323</TD></TR>
  <TR>
    <TH class=3D"l rowheader" scope=3Drow>Linear(Year)</TH>
    <TD class=3D"r data">0.16902</TD>
    <TD class=3D"r data">0.15105</TD>
    <TD class=3D"r data">1.12</TD>
    <TD class=3D"r data">0.2645</TD></TR>
  <TR>
    <TH class=3D"l rowheader" scope=3Drow>Linear(WP)</TH>
    <TD class=3D"r data">0.29396</TD>
    <TD class=3D"r data">0.34104</TD>
    <TD class=3D"r data">0.86</TD>
    <TD class=3D"r data">0.3897</TD></TR>
  <TR>
    <TH class=3D"l rowheader" scope=3Drow>Linear(SP)</TH>
    <TD class=3D"r data" noWrap>-0.43886</TD>
    <TD class=3D"r data">0.26114</TD>
    <TD class=3D"r data" noWrap>-1.68</TD>
    <TD class=3D"r data">0.0944</TD></TR>
  <TR>
    <TH class=3D"l rowheader" scope=3Drow>Linear(WT)</TH>
    <TD class=3D"r data">7.88233</TD>
    <TD class=3D"r data">2.42288</TD>
    <TD class=3D"r data">3.25</TD>
    <TD class=3D"r =
data">0.0013</TD></TR></TBODY></TABLE></DIV></DIV><BR><A=20
name=3DIDX11></A>
<DIV>
<DIV align=3Dcenter>
<TABLE class=3Dtable rules=3Dall cellSpacing=3D0 borderColor=3D#c1c1c1=20
summary=3D"Procedure Gam: Nonparametric Fit Summary" cellPadding=3D5 =
frame=3Dbox>
  <COLGROUP>
  <COL></COLGROUP>
  <COLGROUP>
  <COL>
  <COL>
  <COL>
  <COL></COLGROUP>
  <THEAD>
  <TR>
    <TH class=3D"c b header" colSpan=3D5 scope=3Dcolgroup>Smoothing =
Model=20
      Analysis<BR>Fit Summary for Smoothing Components</TH></TR>
  <TR>
    <TH class=3D"l b header" scope=3Dcol>Component</TH>
    <TH class=3D"r b header" scope=3Dcol>Smoothing<BR>Parameter</TH>
    <TH class=3D"r b header" scope=3Dcol>DF</TH>
    <TH class=3D"r b header" scope=3Dcol>GCV</TH>
    <TH class=3D"r b header" =
scope=3Dcol>Num<BR>Unique<BR>Obs</TH></TR></THEAD>
  <TBODY>
  <TR>
    <TH class=3D"l rowheader" scope=3Drow>Spline(WS)</TH>
    <TD class=3D"r data">0.434594</TD>
    <TD class=3D"r data">3.000000</TD>
    <TD class=3D"r data">0.135945</TD>
    <TD class=3D"r data">13</TD></TR>
  <TR>
    <TH class=3D"l rowheader" scope=3Drow>Spline(ST)</TH>
    <TD class=3D"r data">0.727734</TD>
    <TD class=3D"r data">3.000000</TD>
    <TD class=3D"r data">0.139570</TD>
    <TD class=3D"r data">13</TD></TR>
  <TR>
    <TH class=3D"l rowheader" scope=3Drow>Spline(Year)</TH>
    <TD class=3D"r data">0.594171</TD>
    <TD class=3D"r data">3.000000</TD>
    <TD class=3D"r data">0.137063</TD>
    <TD class=3D"r data">13</TD></TR>
  <TR>
    <TH class=3D"l rowheader" scope=3Drow>Spline(WP)</TH>
    <TD class=3D"r data">0.706758</TD>
    <TD class=3D"r data">3.000000</TD>
    <TD class=3D"r data">0.135340</TD>
    <TD class=3D"r data">13</TD></TR>
  <TR>
    <TH class=3D"l rowheader" scope=3Drow>Spline(SP)</TH>
    <TD class=3D"r data">0.741859</TD>
    <TD class=3D"r data">3.000000</TD>
    <TD class=3D"r data">0.134870</TD>
    <TD class=3D"r data">13</TD></TR>
  <TR>
    <TH class=3D"l rowheader" scope=3Drow>Spline(WT)</TH>
    <TD class=3D"r data">0.359371</TD>
    <TD class=3D"r data">3.000000</TD>
    <TD class=3D"r data">0.162000</TD>
    <TD class=3D"r data">12</TD></TR></TBODY></TABLE></DIV></DIV><BR><A=20
name=3DIDX12></A>
<DIV>
<DIV align=3Dcenter>
<TABLE class=3Dtable rules=3Dall cellSpacing=3D0 borderColor=3D#c1c1c1=20
summary=3D"Procedure Gam: Analysis of Deviance" cellPadding=3D5 =
frame=3Dbox>
  <COLGROUP>
  <COL></COLGROUP>
  <COLGROUP>
  <COL>
  <COL>
  <COL></COLGROUP>
  <THEAD>
  <TR>
    <TH class=3D"c b header" colSpan=3D4 scope=3Dcolgroup>Smoothing =
Model=20
      Analysis<BR>Approximate Analysis of Deviance</TH></TR>
  <TR>
    <TH class=3D"l b header" scope=3Dcol>Source</TH>
    <TH class=3D"r b header" scope=3Dcol>DF</TH>
    <TH class=3D"r b header" scope=3Dcol>F Value</TH>
    <TH class=3D"r b header" =
scope=3Dcol>Pr&nbsp;&gt;&nbsp;F</TH></TR></THEAD>
  <TBODY>
  <TR>
    <TH class=3D"l rowheader" scope=3Drow>Spline(WS)</TH>
    <TD class=3D"r data">3.00000</TD>
    <TD class=3D"r data">0.14</TD>
    <TD class=3D"r data">0.9328</TD></TR>
  <TR>
    <TH class=3D"l rowheader" scope=3Drow>Spline(ST)</TH>
    <TD class=3D"r data">3.00000</TD>
    <TD class=3D"r data">2.53</TD>
    <TD class=3D"r data">0.0583</TD></TR>
  <TR>
    <TH class=3D"l rowheader" scope=3Drow>Spline(Year)</TH>
    <TD class=3D"r data">3.00000</TD>
    <TD class=3D"r data">0.11</TD>
    <TD class=3D"r data">0.9538</TD></TR>
  <TR>
    <TH class=3D"l rowheader" scope=3Drow>Spline(WP)</TH>
    <TD class=3D"r data">3.00000</TD>
    <TD class=3D"r data">0.66</TD>
    <TD class=3D"r data">0.5746</TD></TR>
  <TR>
    <TH class=3D"l rowheader" scope=3Drow>Spline(SP)</TH>
    <TD class=3D"r data">3.00000</TD>
    <TD class=3D"r data">0.85</TD>
    <TD class=3D"r data">0.4692</TD></TR>
  <TR>
    <TH class=3D"l rowheader" scope=3Drow>Spline(WT)</TH>
    <TD class=3D"r data">3.00000</TD>
    <TD class=3D"r data">0.76</TD>
    <TD class=3D"r =
data">0.5185</TD></TR></TBODY></TABLE></DIV></DIV><BR><A=20
name=3DIDX13></A>
<DIV>
<DIV class=3Dc><IMG style=3D"WIDTH: 640px; HEIGHT: 480px" class=3Dc =
border=3D0=20
alt=3D"Panel of smoothing component plots for JulianDate."=20
src=3D"file:///C:/Documents%20and%20Settings/bgrisham/Local%20Settings/Te=
mp/SAS%20Temporary%20Files/_TD3800_TTU270530_/SmoothingComponentPlot1.png=
">=20
</DIV></DIV><BR></DIV></BODY></HTML>

------=_NextPart_000_0000_01CE3B83.BA9D7940
Content-Type: image/png
Content-Transfer-Encoding: base64
Content-Location: file:///C:/Documents%20and%20Settings/bgrisham/Local%20Settings/Temp/SAS%20Temporary%20Files/_TD3800_TTU270530_/SmoothingComponentPlot.png

iVBORw0KGgoAAAANSUhEUgAAAoAAAAHgCAIAAAC6s0uzAAAACXBIWXMAAA7DAAAOwwHHb6hkAAAg
AElEQVR4nOzdaVxTV9oA8INZWAREQUQERJDIqkCiIKKl1qmKUBdK61b3Kta9rbWOdqyKW51qLSJj
q2IrHa2tFSuKC1UUUKCgBFKQzaIIhFUEihgIeT/ceTOZJIQsd0t4/j8/JPcm9zwJx/vknnPuOUZ8
Ph8BAAAAgFxMhNDo0aOpDgMAAADoQ/Lz8/tRHQMAAADQF0ECBgAAACgACRgAAACgACRgAAAAgAKQ
gAEAAAAKQAIGAAAAKAAJGAAAAKAAJGAAAACAApCAAQAAAApAAgYAAAAoAAkYAAAAoAAkYAAAAIAC
kICBBq5evTpx4kQTExMTExNfX99Dhw6RH4ORkZGRkZGmu7R29OhRX19fNpttZmYWGhqalZWF7/H1
0e3btwMCArDv5PXXX9fxaCq+YXz/oFocjYgaBcB/8fl8CQBqiIuLU6w/n3/+OdHl3rt3LyQkRPoU
K1fpK1Xs0s78+fPlPi+LxUpNTcWxCMrJfb3qsLe3l34hc+fO1aV01d+wmn9QNT+CFtUD9xoFgBSf
z4cEDNQ1cOBAhNCtW7fEYrFYLP73v/+NEBowYADR5cqdBEk7J164cAEhZG9vf+vWLYlEUlFRERgY
iBDy8/MjoXTSaJ2WGhoaJBLJq1evtC66129YzdjwfRkA5IAEDDTQv39/hNDBgwdfvnypuBc7u504
ccLGxsbZ2bmoqCghIcHCwsLJySk9PV36svPnz3t5ebFYrFGjRl28eFH2CEp3yV0eSbc8ffo0MDDQ
2Ng4ODi4tLRU9sWyjy9fvuzj48NisbhcrmxVj42NxeLMzMzs6bw8c+ZMhNC5c+ekW0pLSydPnnzv
3r1eP44634b0Nba2tgMGDIiNje312+j1cyUkJLi5ubFYLB8fn8uXL/f6LsWv948//ggODmaxWKam
piEhIU+fPlX6h5Z9S6/Rnj592sLCIigoSNNvWPEPKnfknuI5deqUvb29sbHxsmXLOjs7Zd+itOb0
9KkVA1AsS8XXDoAKkICBBrZs2YKddywsLDZv3ix3apY7N40ZM4bBYGCPfXx8sNckJyfLvQy79FGx
S/GUhz3w8PCQbpw0aZJsDErjQQhxuVxs17lz56QbHRwc5E6mUhYWFggh6elbkYqPo863oRjh+fPn
NT2y7Oe6cuWK3C65TKb4LrmNEonEy8tLdsu4cePkPrXiW9SMdvbs2Zp+w9IiJJok4PPnz8tukfaS
YE+V1pyePrViAHJlqf7aAVABEjDQzD/+8Q9TU1PsLMNgMFavXt3a2ortwjYmJCSUl5djj0+fPl1c
XIwQYrFY2GtCQkIQQitXruzs7Fy5cqXsGVDFLqVn3jVr1ojF4ps3byKETE1NFV8p+7KLFy8ihIyN
jbFdWDvnpk2bJBLJunXr5I4vhaVMFd9GrzGr/jaw7evWrZOGIU2lvR5Z6eeaNGkSQig5OVkikaSm
piKEIiMje32X3MfHPrXiha8subf0Gi32VZeXl2v6DSv+QdXZhf19L1++XFRUhBBycXFR/BLkak5P
n1pp3Th+/DhCaNeuXdhTFV87ACpAAgYaa21t3b9/P9YfjBBasmQJth17KhaLlT7GXmNsbIwQwnoN
X716JXsGVLFL6Zn3r7/+Utyr+Fju9wH2mMViIYSePXsmkUgqKiqUnmQlEgn2U0NFH2evMav+NrDH
1dXVEonk2bNnGn0bSj8X9i5ZFhYWvb5L7uMvW7YMIcRgMIKCgj7//POmpibFDy73ll6j7Smd9/oN
q4hTxS7s79vT0ZTWnJ4+tWLdSE5ONjY2lmZficqvHQAVIAEDLTU1Ne3fv1/xVKv6MY4JWOlTNc/X
2Am6oqIC+yCKJ1nMlClTkEyzsEQiKSoqCgkJkTYwqhmz6sdFRUUSzROwis8li8FgaPSlSSSSzs7O
zz//fMaMGdhQ58mTJyt+M3JvUT9aTb/hnuLESunpI2DfA/aLR0XYsk97+tRyb7l+/bqpqen27dtl
D6viawdABUjAQAPYuen48ePYKOjLly8jhGxtbbG96qQcrLFOtq1SeveIil3YEV6+fIldwKmZS1S8
bMyYMQihTZs2icXiDRs29JQkEhISEEL29vbYsKny8vJx48YhmYbiXmNW5/GyZcvEYvGmTZsQQtJh
SmoeWe4pl8tFCF25ckXxs/T6pUm/XqmGhgYk02Cu4mjqR6vpNyz7dizPJScni8XiNWvWqPgIWBP0
pUuXCgoKkMxAfRVfQk+fWvY1N2/eNDU1VbzvTsXXDoAKkICBBnbt2oUUxMXFYXvVSTlY76Osu3fv
9rpL2tyN3XLaay5RfCz39MSJE9JSpENylH7kiIgIuahYLJb0+kxFzOpEpfhlXrp0SaMjyz2VHVyG
mTp1aq/vkvt6sewlpTh0WfFo6ker6Tcs+/bg4GDFb0zpR5AbhIX1sqv+Enr61LKvCQoKUlq6iq8d
ABUgAQPNfPnll9h9LCwWa9y4cbK/+mVPST09lkgk58+fx47g4eEhd9HQ065Tp07Z2dmxWCzstKji
NKqiXLmnly5dcnBw8PDwwAZGqWgzPHz4sI+PD4PBMDU1DQ8Pf/jwoToxqxMV9vjcuXN2dnY2Njan
T5/W9MiKT0+dOuXh4cFgMAYMGLBmzZqe+jJln8p9vdXV1REREaampiwWa+rUqVhPuRy5o6kfrVIq
vmHZtxcVFXG5XAaDMWrUKGmKVfoRJBJJXFycra0tdhuS0k5fuac9fWrZ12C34SkmYBVfOwAq8Pl8
Iz6fP3r0aARAn8FkMsViMVbzk5KSwsPDbWxs6uvrSQ4Dm+NQouxSGABg8PLz85lUxwAA2aZMmXL9
+nWsJxgzb948CuMBAPRNsBgD6HPOnDmzZMkSCwsLY2NjGxubdevW7d27l/wwjI2NFe9gAQD0HdAE
DQAAAJAtPz8froABAAAACkACBgAAACgACRgAAACgACRgAAAAgAKQgAEAAAAKQAIGAAAAKAAJGAAA
AKAAJGAAAACAApCAdWIkg81mX7t2TekubNbfnuTn5/N4PDabHRAQUFJSon6hJiYmvr6+ubm5Kl4s
EAg4HA6bzfb398/IyJDbW1NTExAQYGJismDBgo6Ojl6LBuQwyHpVVlbm7+/PZrN5PN7jx4+lL16/
fr2JicmIESNSUlKwLRkZGb6+vtjBCwsLe40c4EXfK57SOtZTxWtpaXF1dZV9OwXnQ1gNSRdIZkWU
5ORkU1PT5ORkxV2qeXl5XbhwQSKRnD59WroSqpqFfv/9935+fipevGjRoiNHjkgkkr1792KLtcmK
iIjAlsC7devW3//+dzUDBkQzyHrF5XKzs7MlEkl2drZ02aKYmJjo6GixWHzz5k0XFxdso5ubG7ag
YWxsrDqRA7zoe8VTWseUbhQKhdj6krJvJ/l8CMsR6kru75ecnCy7lLcWB1S6/rnqQo2NjVW82MXF
5dWrVxKJpKmpycvLS26vsbGxWCyWvlKzWAFhDLJeycYgfRwSElJQUNBTKWKxWJ3IAV70veIprWNK
Nzo4OGDrgssVTeb5kM/nQxM0nqZNm9bZ2dnTXiMFsnu7u7v37NkTGhqqfnHd3d3Hjh3z8/NTcfCa
mho2m40QGjhwoGzzi1S/fv0QQl1dXVVVVeoXDchkGPUqICAgPz8fISQQCAICArCNWVlZd+/eNTc3
9/b2VjxOW1ubp6en+pEDfOldxVNax5RuzM7OXr58uWIMZJ8P4QpYF0jhV6F0i+yX3OtxOjs7BwwY
wGAwLl68qE6hGBaLFRwcXFRUpGaEir9Gp0+ffuvWrRcvXsydO1edOAE5DLJePXz4EFvT3tTU9OHD
h9LjYG196enpM2bMkDvO/v37sSZBQA59r3hK65jSjYpHk5B+PoQmaF2prq+aHi05OdnOzk6LQlUw
NTVV+hhTXl7u5eXVv3//uLg41S0/gEwGWa+4XC7W2pyZmTlu3DhsI4vFkjb6yR2ntLR0y5Yt6ocE
dKfvFU9pHVO6UWnRJJ8PIQHrSu7vp7rLRLH5QfGAWnSZqD74qFGjXrx4IZFIWltb3dzcejpmcXHx
gAEDei0akMMg65XSrjgPDw/sOJL/PZ8KhcLVq1d3dnb2GjbAkb5XPPX7gFUULSHrfAh9wHi6evXq
nDlzEhMTe3qB4h8A287hcLAuioyMjIkTJ2pXek8HnzBhQmxsLEIoJiZm/Pjxcu/icDhZWVnd3d0X
L1588803tSsaEMpg6pWfnx8WT15ennQN8sjIyNOnTyOEbt++PXv2bGxjWlramjVrDh06xGQytQsb
6E4fK57SOqZ0o1IUnA/hClgXst8ki8WSDtmXaNKukpmZ6eXlxWKxJk2aVF1drU6h6keYnZ3t4uLC
YDDc3Nykw02lR7h586aTk5OxsfH8+fPr6urUPywglEHWq+LiYi6Xy2KxuFxucXExtvHly5eRkZEs
FisoKEgoFGIbnZycZL8B9aMCOtL3iqe0jindqLRoks+HfD7fiM/nq/5RAAAAAAB85efnQxM0AAAA
QAFIwAAAAAAFIAEDAAAAFDDkQYY//PRLW1sb1VGA/7C3GxI+fSrVUZABKh6t9J2KB/SOISfgtra2
VUsXUR0F+I/j8d9THQJJoOLRSt+peEDvGHICBgAAOhMIBHPmzKmoqPD29o6JiZkwYYLia+7fv4+t
4dPr0aDphVbUaXqBBAwAANQ4ePDg2rVr169fv2/fvqNHjypNwNu3b1fzaND0QivqNL3AICwAAKBG
enp6VFQUQigqKqqgoEDxBffv3+/u7iY9LkASSMD00twqMuJ986iimepAANBLbe2dkVtSqI5CXb2u
6rh9+/a9e/eSHhcgCb0SsEAg4HA4bDbb398/IyND6Wvu378vt/CkIdl8JDNsolPklpTmVhHVsQCg
fzIFdRU1rVRHoa6XL19KH3d1dcntxS5/FWc8BgaDXn3A+PaI6J2U7Kq8ksb78TP/eSZ/6c7Unw5M
YTLo9QsJAJq7k1sTwh1KdRTqMjU1lT5WXHlC9eVvzkN+bh6fqMgAKeiVgNPT07/99luEUFRUlNJl
NAy4R6RDJF73RUbc1mAmo9+nS3zn/f23/afzti/3pzouAPRJTlH9qjkeVEehLicnp5aWFktLy7a2
NgcHB7m9t27dCgoKwh4bGRnJDYTm+Y3h+Y2R3QI3XOkdel1g9eUekaM//hHCtQ/h2mNPv90+6cJv
fyalPaU2KgD0i6CsyZdjTXUU6lK9uJ7coj0UxAcIRq8E3Gd7RMoqWw58l7dv7TjpFnMz1sV/vhm+
6RrkYADUVFbZwmT2c7a3oDoQdUVFRZ04cYLJZMbHx2/evBnbaMBjXIAcejVB99kekXUHMw5/ON7K
gi270dne4uaxGX/74Erl1QUOtv2pig0AfXHtfqUedQAjhMaOHVteXi63UfFiFy5/DRW9EnDf7BG5
dq9S2NA+d6qr4q4p44YtCeccOJ0X84mS8WgAAFl3cmtmBDtRHQUA6qJXE3Qf7BHpEIlX70//dvuk
ngY8b1vmfzqpRNjYTnJgAOid1Nxq/boCBupra++kOgT80SsB98EekZ3f5M4KceZ5Du7pBSMdLd9+
Y0Ts+UIyowJA7wjKm8zNWHrUAQzUl5pbbTEp3vBmR6BXAsZ6RLq6ukpKSry9vbGNBtwjIihvOnej
fMf7XNUv2zDP518XCg2v8tGH6hlgMjIyfH19sb2FhfBLiKbKKlu8XQdSHQXAX/TJB6v3pS8J53yZ
kE91LDijVwLuU7rE3e9H3z24IUBu7JUiX471tCDHr84qmSoW4AKbAUYkEkVGRh49elRu79KlS2Ni
YkQi0YoVKxYtgsnuaSqDLwzwtqU6CoCnhuaO6euT+SVN9+NnxW2dePpycU5hPdVB4QkSMGUSrpYh
hGaFOKvz4g1zvWPP/2GQvSB0oHpO/JKSEmxamKioqPx8Q/sNbjBSc2ukt9EDAyAobxq/NDHA2/bs
3slWFmwTNuPgxsCd3+ZSHReeIAFTo7lVtPVo9pldk9WcbJLnOTjY1+7n3/4kOrC+qdcZYDBtbW2e
np4kxgXU1dwqKqt8oWIsBdAvCVdLp69LPrgh8POVXOlJcu6brm3tXYZ0EUyv25D6jk2H7q2Y5T7S
0VL9t6x5x2vzV5kLQ0fCBNG4Uz0DjFRcXNyuXbvkNur1DegGIz1PyPMYbMJmUB0I0FWXuHvTl/fz
Shrvn56lOP/BjpX+S3feefjvOYZxGoQETIGcwvqUrKqin9/R6F1Txg2zsjBOTK14+w0XggLrs1TP
AIMpKyt7/vz5W2+9Jbddf29ANyR3HlS/Bjcg6T9hY3vklhRv10HJX083N2MpviCEaz/S0TLhatmS
cA754eHOEH5E6Jcucfe6gxkHNwYqrV6qbVk8Zs/Jh11iw1yOgkLYDDAIIaUzwCCEamtrDx06FB0d
TXpoQC2PKprdna2ojgLopLlVNHRqwoZ53nFbg1WcHnes5B74Ls8wToOQgMn2zzP5NlYmb78xQov3
TgtyNDdjJaZW4B1UX6d6Bpi0tLQ1a9YcOnSop4tjQK0ucXd6nhBGYOm7pLQn04Ice23h8+VYh010
2n86j5yoCAUJmFQV1a1HzgoOfxikdQfGhnnehnczHOVUzwCzcOHCCxcumJqaGhkZGfa0MHoqr7jR
wdbcxsqE6kCATi7c+jNislpXJtuW+ceeL3xW9xfRIRENEjCpth7N/mjhaI3GXsl5+w2XLrEkNbca
x6iA6hlgnjx5IpFBXZhAudTcGpiBUt81t4pSc6vVHOBiZcH+aOHoA/p/EQwJmDxJaU/T84RREbqu
Fr5qjsfObx7gEhIABgBGYBmAxNSKKeMcep2VSGrtu15J6U8fVTQTGhXRIAGTpEMkXncw49vtk7QY
eyVnSTjnUUUzXAQDgKAD2FD8kFwaocnIGBM246OFo1fvSycuJBJAAibJzm9yA71tpwU56n4oJqPf
lsVj4CIYAITQs9q/rCyMoQNYrwkb2zMFdWEaLiW59h2vLnF3SnYVQVGRABIwGQTlTQlXS3evHovX
AaPe9hSUN6XnCfE6IAB6KqeonucBE2Dpt8TUirBgJy1aB/etHbf1aLb+3pIECZgMm768v2Gejy5j
r+SYsBlr3vE68J3ej0EAQEd3cmugA1jfXfjtz3ffdNXijcG+ds5DLU4kPsI9JHJAAiZcwtVSYeNL
3cdeydk4zyc9T1hR3YrvYQHQLzAEWrXILSk0X8RF2NieV9KodffctuV+e04+pPln7AkkYGI1NHds
PZod80mQ7mOv5FhZsFfMcod7gkFfJmxsb259BXNgqSAob6L5UOHE1IppQY5az+Pty7GeEjBMT1dr
hQRMrD2nHobw7Akaorltmf+5G+UGcDc6ANq5du9ZoM8Qw5iXnyCBPrY5RbRePujCb+rOv9GT3avH
fpdU0twqwisk0kDFJVBOYf256+X71o4j6PhWFuyFoW6x5/8g6PgA0FyWoG7CmCFUR0Frw4daPKlp
ozqKHj2qaC571qLj7SEOtv03zPPZejQbr6hIAwmYKF3i7qU772xZPEZxRS0cbVk85vRlvfzpB4Du
HlU0+46ypjoKWuN5DM4raaQ6ih4d/6Vo1RwP3deRXDHLPSntid4tFQwJmCj/PJNvbsZc+64XoaXY
WZuFTXTS0/4PAHTRIRLnlTQE+sAVsCruzlZ5xfRNwD+nPMZlfVUTNmPHSu7Ob3N1PxSZIAEToqG5
48uE/LitE0nondqy2Df2/B9wEQz6msyCWl+Oje4XT4ZtpKNl28tOep4f0vOEdjZmeN2fqY9TBEIC
JsSeUw/ffsPFl0NG49hIR0u4CAZ9UCrcAayekQ6WZZUvqI5CCfWXP1IHk9EvbuvETV/e16N5OSAB
4y+vpDExteLghgDSStyy2PfI2YIOkZi0EgGg3B24A1g9PM/B9BwI/XPK44WhbjgecMq4YSMdByRc
LcPxmISCBIyzLnH3vL//tm/tONxv/FXB3dnKl2Nz7no5aSUCQC3oAFbfGI41v6SJ6ijkpecJne0t
cB+jumOl/4Hv8vTlaoReCVggEHA4HDab7e/vn5GRIbc3IyPD19cX21tYWEhJhL06kfjI3dlqrlbT
qulix0r/Pace6FHbCwC6yCyodXe2IqED+MmTJ2FhYY6Ojubm5kZGRmw2e9iwYe+8805Vld6sATDS
wZKGc3Hg2/4s5e06KNDH9rO433E/MhHolYAPHjy4du1akUgUGRl59OhRub1Lly6NiYkRiUQrVqxY
tGgRJRGq1twqWr0vPeaTCeQXHcK1d7A116O2FwB0kZpbQ/QEWGlpacOGDZs8efL69etzcnKam5sl
Ekl7e/uDBw/mz58fHBzs6OhI2ysBWb6jrAXl9LoC7hJ3J1wtfXsKDuOfFW1b5n8i8ZFezFCkcQIm
9Pdgenp6VFQUQigqKqqgQH5UUUlJycSJE7G9+fl0nIIxMbUihGtP6I2/KsBFMOg7iiuaX/Mndg3g
Tz/9NC8vr7y8/M033xwyZAiTyUQIMZnMIUOGzJo1688//8zJyXn//fd1KYKcNj87azOEUENzhy6h
4islq8rbdRBBp8qRjpZbFvseOK0Ha9VokIBJ+D1YU1PDZrMRQgMHDnz8+HFPL2tra/P09NSlIIJ8
l1SyfOYoqkqHi2DQd2QK6ogegZWRkTF48GCE0KBBg1paWhRfMGTIEMWsqRHS2vx4noNpNUnFhVt/
Lpg+krjjb5zvk5T+NLOgjrgicMFU/6XY70GsRv73/f//e3DWrFm1tbVz5szRpUa+fPlS+rirq6un
l8XFxe3atUtuY85Dfm4eX+uidVdR3ZpTVP/TgSkUxrAqwuPI2YIl4RwKYwCAaNgiYM72FuQUt3//
/uzs7JCQEOwiGEfp6enffvstQigqKgpr3pNVUlKCPYiKitq4caMuBTkPtaioocvKaV3i7qS0p8TN
0YuweTne5249mn37eBhxpehOg/rUa2bV/fegqamp9HFPdb2srOz58+dvvfWW3Hae3xie3xjZLcfj
v9clGE2du1EeFuxkY2VCZqFy3n5jxGdxv6fmVhO0/AOFnjx5smbNGj6f//z587/++ovFYg0ePHjC
hAmHDx8eNmwY1dEBUpG8BOEHH3wgt6Vfv34iEQ5TW5DW5jeGM4g+A6Gv3XvG87Qh+lS5JJxz5GxB
YmrFrBBnQgvShWY/6JYvX/7jjz+2tbUhhE6ePLlp0yaRSBQREfHDDz/gEo2Tk1NLS4ulpWVbW5uD
g4PiC2praw8dOvT111/jUhy+fkguI/Q3nTqYjH7blvnv/OZByHHDScBpaWlz5841MTGJi4sbM2aM
tbU1k8ns6upqbGy8f/9+cHBwV1fX9evX6dkrAYhw50E10R3AslS0xumItDY/d2erH2/0mOBJdulO
xRtjyfjRvG/tuE2H7odNdKLtelkahLVz504ul9vQ0IAQqqqqWrFiRXl5eUdHR1hY2Nq1a3GJZsKE
CbGxsQihmJiY8ePHy+1NS0tbs2bNoUOHcG8I0l1eSWNFTeu0ICU/Gki2MHTks7o2/ZqPTTUSxsIA
/ULyFTBxdGzzW7V0kew/FQUF+gzJLKjVPWBcnEh8hO/8Gz2ZFuToYNv/9OUSEsrSjgYJ+MiRIytW
rDAxMUEIvXjxws3NDesPjoiI+P57fBp7o6KiTpw4wWQy4+PjN2/ejG00MjLCHixcuPDChQumpqZG
RkbSjTTxQ3LpkjAOHX5nSS+CqQ4EN1lZWXIjD+To3vcB9EhFdWvHKzFpHcAIoQMHDpiYmBjJwNqN
dYe1+SGEVLf5RUdH61iQCZthZ2OG9Z1Tq6G5w8bKhLSuuoMbA7cezabVCHBZGiSM58+fS6vdhx9+
+PHHH2OPmUxme3s7LtGMHTu2vLy8q6urpKTE29sb2yiRSLAHT548kcjApUS8JFwtWzCdjN906pg7
1TWvpIGGt94DoDsS7gCWs3v37qSkJIlEMnDgwKampi1btuzcuROXI5PZ5ufubEWHc8Kzur/IvFHT
l2M9Lchxz6mHpJWoEQ0ScP/+/aXjDtLT08PDw7HHsom5b7p2r9LO2jTQx5bqQP7DhM3YMM/nwHd6
cBscAJq686Ca5DUYOjo6pkyZghCyt7evr6+Pjo7evXs3Lkcms83Pl2NNh4WBn9X+5TCE1JkSdkfx
/vVzIR1+fCjSIAG/++67Fy9eRAgdO3aMyWQOHToUISQSieLj452dnQmKTy/8eLM84g3851TTxcZ5
PklpT8sqldy8qHfEYjGzB338l1/fRH4H8ODBg7OyshBCs2fPTkpKqq+vHzBgAC5HJrPNb9Rwq+In
1CehZ3VtDrbmZJbobG/x8XtjPovLIbNQNWmQgE+ePBkfH89ms3fu3FlcXIxtHDRo0N27d/ViPjaC
dIjEP//255JwyubfUMrKgr3mHa89pwyhJ5jBYHT1AJdbQYAeETa2CxvaSV6D4fr167NmzUII7d69
+/Dhw8OHDz958iSZAeAi0MeWDhNTVNW1D7M1I7nQjxaOTs2tpsPHl6PZoKFr166JRKLa2tohQ/7z
H6Ctre3XX38lIDC9kZhawfMYTNX0kyoY0kUw0VTPCIgQamlpcXUle4ENoOhRRXOgzxAS1mCQNXr0
6JqaGuxxZWWlSCQKDQ0lMwBcONtbCBvbKV8mSNjYjk2NSSYrC/aOldx1BzPoNlOvBgl4yJAh77//
/pMnT4iLRh99l1RCt/ZnjJUFe8Us9y8T6Dhptkb69SN8bLnqGQFra2unT5+uYp4EQJrU3BqSO4AN
hgmbYWdN/UDoiupWMkewS0VFeDS3vkpKe0p+0SpocGp79OjRlClTJk+ebGZm5u/v/+jRo+5uev2a
IJ+wsT2zoHYhbcY/y1k+0/3n3x43t+p3Oy0J7cyqVwHh8XjLli0jOgagjjsU3QE8b948KysrbDTy
8OHD8brvg2R0GIdF8ihoKSaj3+EPg9Z9kdHW3kl+6T3RIAEPHDjw3XffLS8vb53t3PoAACAASURB
VG9vP3fu3Mcffzxo0CBXV9ezZ88qnam8Lzh3vTyEa29lQdOhQCMdLcMmOn11Vj6j6J3ly5ebm/9n
4MbJkyctLS1NTEwWLFiA1/FVzwiYnZ29fPlyvMoCWusQiTMLaknuAEYIjR49eu3atUKhEHsaGxs7
YgQdG716NYrqO5E6ROJHFc2UXAEjhMImOk0JGHb0/B+UlK6Ulo17HA4nKSmpubk5MjJy/vz5gwYN
wjcsfUH0mh6627bMP/b8H3p9EUzCFGyqZwTEBvwDymUW1NrZmJHcAYwQKigomDBhAjYHEUIoLCys
sZH6+3m0EOhtmyWgciCSoKzJ3dmK/L+g1I73uUfOCoSNdGnA0Ob+7ra2Nj6fv2rVqqdPn44dO7a4
uJjD6YvL7zyqaC6rbKHzTN9I5iL485VcqmPR0pEjR4RCIXaFKjcF26pVqxS7bLWgzoyAPaF8Ga6+
g6oZKP38/Orr662trRFC3d3d9fX1ejrxOOVzceQU1fM8Vc1qRzRne4uFoSO3Hs2O3xFCYRhSGpxr
ysrKPv3007S0tH79+r333nvXr1/v46vQnLz0iM7TfEttW+Y/fmnixnk+tG0qV42EKdh6XQVEBcqX
4eo77uTWLA6j4Lf+gwcPFixYcOnSJYSQpaVlaGhofr5ejm10trcQNrR3iMRUXYPmFjWMcbOmpGip
bcv83WafK6tsGeloSW0kSKMmaDc3N2dn54yMjJqami+++KKPZ1+EUGJqBc3bnzEjHS15noPP3Sij
OhAtkTAFm+oZAQEdYB3AVK3B8MMPP7S1tXV1dbW1tZ0/f56SGHBB7aoMeSWNlM8YaGXB3rbMb91B
Wswer0ECLi4ufvz48fjx4wcNGhQaGlpWpq8ndFyk5wmZjH76suzulsVjvkzIp9s9cGoiYQo21TMC
AjrAOoCpGr9jMChshe4QifOKG305FF8BI4Si3vZ8VNGckl1FdSCaJGAOh/PLL7/U19dXVFRs3bp1
1qxZZmZmHA7nzJkzz58/Jy5Eejr+S9Hbb7hQHYW6Qrj2DrbmCVf18jcTCVOwqZ4RUOlTQDLyO4A5
HE5VFfXnaHyN4QzilzRRUrSgrGmko6W5GYuS0mWZsBmHPxy/7osMyqcl0ab/0tLScuLEiQKBoL29
fc6cOYsWLZJOjNVHdIjESWlP6Dn/Rk92rPTfc+qBnl4EwxRsIEtQ95o/qQ1ON2/eDA4O5vF4tbV0
WUlXdxReAVM+AkvWrBBnKwv2icRH1Iah5QCix48fv/POO8OGDcvNzS0tLe1rU/ImplZ4uw6iQ1uK
+vT3Itjf37++vl7FC2pqanx9fUmLB1DiUUUzyd2Hw4cP//PPPxMSEng83uuvv24Y7XwUJmA6jMCS
dXBD4IHTedTOy6FBAm5pafnll1/c3d0HDRq0Z8+egwcPVlVV3bx5c+RIPRiIhK8fkksjJuvT5S9m
VYTH8V/0b9mM48ePjx49esSIEb/88kttbS32a08kEtXU1Jw5c2bEiBE8Hk+vx8WAXlVUtwob2inp
AHZ3d6+srIyIiBg0aJABLMNlZ21mYsygZEJKOozAkhXsaxfoM4TaeYo0SMCjRo3i8/m3b99uamo6
efLk8OHDiQuLzoSN7el5Qprf/qvU22+MaGjuSM2tpjoQzYwdO7ampiY1NfWnn37i8XjYjICWlpY8
Hu/q1at3796tqqrqm3ei9x2puTXkr8GAycrKGjp06LVr1168eGEYy3BRchHcIRLnFNbTrdVw92re
lwn5Dc0dVAWgwX3AQ4cOXbt2LTYHglI1NTXTp0/PyzPwdeBPXy6ZMs5BH0djMhn9ti3z3/nNg5Dj
+jF4W9bw4cPPnj1LdRSAGnceVJO/BsPjx49ff/11Jyen/Px8Fec9vYPNCD0tyJHMQrE5sOgwAkuW
u7NVVITnzm9yYz6ZQEkAGlwBQ0sg5tKdCv0afiVrYejIZ3VtdFsSBADVKJkDa86cOZmZmWlpaYaU
fRFCo4ZbFT8h+wq4obmD/FUI1bFtmV9S+lNBOTUjwzVIwNASiBB6VveXoPx5WLAT1YFoicno99HC
0Uf0dnkGw1iUBmgE6wAmfw2GvLw8g5wGnJImaEH5c3dnK5ILVYe5GWtNpNe6L+5RUrrGo6CxlsDK
ysr29vaurq6Ojo6qqqqzZ886OpLaoEGVhKul08Y70q0hRSNLwkcJyp9nFlA5J7t2DGZRGqARqjqA
DXX4ve8o60cVzSTfAssvbeR62JBZovqiIjzKKl9Q0i5I93mM6eaH5LJVER5UR6ETEzZjzTuee049
oDoQjRnMojRAI5R0ACPD7XQzYTPsrM1IHgj9rPYv2o6bMTdjHf5o/Gdxv5M/TYKWCbhvtgSmZFd1
ibupmo0WR2vf8U7PE1LV7aE1bFGa7u5uhFB3d3dtba2eLkoDNJJZUEfJfzoD7nTDxmGRWWJZ5Qvn
oTRNwAiht99wsbIwPne9nORytUnAxLUECgQCDofDZrP9/f0zMuQny1a9lwQ/3ih/+w0X+i9/1Csr
C3ZUhOdncTlUB6KZBw8ebNy40dLSEiFkaWm5bt06PV2UBqivQyQWNlLQASxlkJ1uo8jtBm5o7mh7
2elsb05aiVqI2xq89Wg2yfNyaJNLiGsJPHjw4Nq1a0UiUWRkpOI6r6r3Eq1L3J2Yqsfjn+VsW+aX
U1hPyf34ujCYRWmAmjILau2szShcwt0guTtbFZOYgPNKGnkeg2l+6eLubDUlYNieUw/JLFSbb4S4
lsD09PSoqCiEUFRUVEGB/Ehd1XuJlphaYWNlQrcbybVmbsbaMM+H5NoGgKZSc2voMH2SgXW6BXrb
ZgrIG4b5rPYvhyH9SStOa1sW+55IfCRsJO+Pq00CJq4lsKamBpvjbeDAgY8fP9ZoL9Eu/PanHi1/
pI4Vs9wTUyv06CI4KSnJyMiIKUN/ZwQEarqTW0PyGgyKDG/4vbO9hbChnbSB0OXPWlwdLMkpSxfu
zlYrZrlvPZpNWolatgkQ1BL48uVL6eOuri6N9hKqQyS+dr9S38c/y7GyYK+Y5X7knIDqQNQVHh5+
8+bNLhl6PSMg6FWHSJxZUEv5sEeDHH7vO8o6r5ikT5FX0uDLoek9SHK2LPZNSntaVtlCTnEaTEVJ
AlNTU+ljrLVH/b05D/m5eXy5jcfjv8clsAfl4mGDxFeuXMDlaPQxyEgSnShyMC0xN9GDxecHDBgw
efJkqqMA5MksqLWzMaP89hWs083a2hoh1N3dXV9fbwDD73keg3OK6slp3teXJmiEkJUFe/dq3rqD
GclfTyehOG0ScFJSUnh4OIPx32ER/fr1w+VaxMnJqaWlxdLSsq2tzcHBQaO9PL8xPL8xsluOx3+/
auki3aNCCEVuSdn4nsOKWe64HI1Wnv6V0YyMP1rKI7og3X8M7dq168CBAx999JHhtTy3tXc2NHcI
G18+q2vDHtQ2vhQ2tjc0dwgb2yuq29ydrQJ9bAO8bXmeg71dB9J8PAteKJmBUtGDBw8WLFhw6dIl
hJClpWVoaKgBDL8f5Wz1RzlJCywKyp97uw4kpyzdrZjl/mVCfmpudQiX8L4PbRIw1hI4ZcoU3KOZ
MGFCbGzs1q1bY2Jixo8fr9Fe4pRVtly7X/nt9kmklUimDfN8xi9N3LJ4DP2n9/rwww8RQp999pl0
C16//IimOr8KG18ihGysTOysTR1szW2sTIZYm47hDJpq7WBjZWJnbWZlwS6rbMkpqr/zoObIWcGz
ujZv10GBPrZcj8GB3raUXyASJ0tQ9+7fXKmOAiGEfvjhB6pDwJkvx/rHG2Tc9vqs7i8rC7Ye/WRk
MvrFbJ6w7ot7D/89h+iwtUnAxLUERkVFzZ0797PPPnNxcfnll1+wjUZGRhKJpKe9JDh3o2zaeEcr
C0O76sKMdLScFuR4IvHRxvk+VMfSC5I7/vHy+Te5Xybkq8ivdtamvf76sbEyCfSxXfuOF0KouVWU
U1SfV9x44bc/N3+V2SESYxfHvhwbnqcNPae8186jimY6XAETRyAQzJkzp6KiwtvbOyYmZsKECerv
1ZG7s5WgvKlL3E10jqmobqXnLNAqTAtyPPAdP+Fq2ZJwYida0SYBE9cSOHbs2PJy+R9lWPbtaS8J
Lvz257blfuSXS5od73Onr7+69l0vPfqVqkc+X8n9fCUXxwNaWbCnjBs2Zdww7KmwsT2nsCGDLzxy
tiCnqN7KwpjnMZjrYRPoY8vzGEz/ho2eYOPz6XB9T1ynGza3wfr16/ft23f06FG5FKt6r45srEzM
TVnCxpcOtsT2zgrKm0Y66sEQaDn71o577x+33n5jBKH/g7Q54X744YefffaZmZlZX7gb5FFFc0Nz
x6wQZ6oDIdBIR0t3Z6t/XSiiOhDlpLWLqcCAK5767KzNwiY67Vs77uaxGc9vL0n+evqMYKequr82
H8mymBS/dGcqaUM68UWTDmBE5PB7amc+IGcgNL+kieuhf+s5BvrYBvva/TOB2M5+bRJwlwK96IfT
zrkb5XOnuhr8peGO97lfJuSTPxe5OqS1q09VPK25O1stCefEfDLh9+9nl16cixBym31OHxe/uvOg
OsCb+ik4EJGdbtTOfODtOoiECeGf1bXZWZv2/jr62fE+9yTB83IYeF7R3Q/JpRGTDWr+DaV4noMd
bPuTPxc5INRIR8v4HSFndr0evunas7q/qA5HM6m5NTTpO8Q63Yj4tUftzAdeLgNzixpwP6ycRxXN
3q6DiC6FCM72FssJnpdDgz5gNpuNVUHFe3D1ZTCqpnIK6zteiXme+nELuY4ObghcvS+Nhpf7ivVN
ylArHr4WhroVP3kRueXm7ePh+jKpckV1q7CByjUYZBE3/J7amQ+qm7rTH3TiNVmCUq86JWWVr27c
uHSHpQczDSga0I1+vvnKdcCTwQMIiV+DBCzbEkhEKDR0/JeihaFudEtIBMFuyU9Ke0q3Du++U9+I
s2Olf05R/Xuf3f7pAP53DxIhNbcm0GcITX4uEFcDqZ35oEMk/uLC6cULFhD3PQvKm5yTrq9fOY+g
45PAdHDhpTtPtJiXQ51fNn0itWinrb3z3I3yBdNHUh0IeXas5Mae/4PqKAD+mIx+P+2fIihv+urf
ZK9iop0sQd1r9BiBRShsbgOEkIqZD3raqzsTNsPOxuxZLYF9E/QZSae1FbPcyypfpOZWE3FwDRKw
4hhUwx6MmphaEehtq6e9F9qZFeIsbHyZlPaU6kB6FBoaamZmZmRkZGVltXjxYqrD0SfmZqyfDkzZ
c+ohnf++UnS4A5iE4fdRUVEnTpxgMpnx8fGbN2/GNhoZGanYiy87a1NCBxkVVzSPGk6LjnytMRn9
dq8eS1BPsAYJWHEMqmEPRr1w689336TFLDxk2rHS/8hZml4kcTic9evXt7S0SCSShoaGyMhIfO+M
NHjeroPO7Hp96c5Umi+B1SES55U0UN4BTMLwe2xug66urpKSEm9vb2yj3MwHcnvxxfMYnFdC4J1I
6XnCYF874o5Pjrlvupqwmacvl+B+ZGiC7lFiagXdekNJMCvEuexZS05hPdWBKPH48eNp06Zho1GY
TGZYWFhWVhYuRxYIBBwOh81m+/v7Z2RkaLRXv0wLcvxo4ei/rbnS3ErfH82ZBbW+HBuadAAbtlHO
VnzCEnCHSFz2rIUmQ9l1tG/tuD2nHrS1d+J7WC0TsMG3BGJzF9hYmVAdCNmYjH7blvkd+E5+dCUd
HDt27P33329paUEIdXR0fPrpp8eOHcPlyNiUQyKRKDIy8ujRoxrt1TufLvEN9BnyfvRdet72jRBK
za2hQwdwX+h08+VYE3cFnFfc6DzUwjDOogTNy6FNAu4LLYF7Tj2IitD7Fce0sySck5pbTcPpkz74
4IP4+PhBgwYxmUxzc/N//vOfH3zwAS4nRGonJCJf3KfBFTWtZC48rpE79Bi50xc63dydrR5VNBP0
U0xQ3mQYl7+Ybcv8Y8//gW/TkTYJmLiWQJoQlDclplYY9vzPKjAZ/VYQfPu5dog7IVI7IRH5zM1Y
lw9PTbhalphaQXUs8mjSAdxH2FiZWJmzK6rbiDh4blHDhDGG83cc6WiJ+4lRmwRMXEsgTez85sFH
C0cTPUc5nW1Z7JuS/YyGF8EEoXZCIkrYWZud3Tt56c5UuvX3ZxbUujtb0a0D2IA73XxHWeeVEDIf
Vk5RvfdIg7qLZMti359/e4zjiVGb1ZA++OADhFB8fLziRgOYmSgluyqzoDZ+x2tUB0IlKwv22ne8
v0zIj9saTHUsCCG0fPnyH3/8sa2tDSF08uTJTZs2iUSiiIgIvFZppXZCIgqF8SSh6xK3vM02N6HL
REXXHnQZdUpo9QVyOJyvv/76119/ZTKZXV1d165dmzBhgr4Px5Pydh30qKKZiCPnFTcawBBoWVYW
7N2reesOZmgxL4dS2iRgg7kIUGrr0ewdK7n6u4gbXjbM83abfW73ah7lYyh27tzJ5XKxGQmqqqpW
rFhRV1c3ePDgs2fPrl27FpdRUdROSEShVQit3pf+c3ZD2om3aDLjW+bT1Jlv2uO4DqvuuRzrdMMe
Y51us2bN0jkuuvByGXjpzhPcD5tTWO9sb063lgzdrZjl/mVCfmpudQjXXvej0eK/HH2cu1He8UpM
9CLMesHGymTumyMPfJdHdSDoyJEjK1asMDExQQi9ePHCzc1t8ODBCKGIiIjvv8fnOonaCYmoFfNJ
EJPRb/MRugzjoOHcSYbd6UZQE7Sg/DlPD1ch7BW+83JoloCXL19ubm6OPT558qSlpaWJicmCBQtw
CYVyXeLuz+J+P7ghgCaXApTbsdI/4WoZ7re+aer58+fSQc4ffvjhxx9/jD1mMpnt7fhM4kP5hEQU
YjL6/XRgSlLak6M0mIUUmyHE2d6C6kD+B3HD7+lgpOOAssoW3P+b33lQrY/LAKsDx3k5NMg0WEtg
Q0MD+v+WwPLy8o6OjrCwsLVr1+oeCuVOJD5ysDWfFuRIdSB0YWdtNi3IgeglqXvVv39/6cCC9PT0
8PBw7LFsYtYR5RMSUcvO2uziP99c90UGobMSqoOGl7/I0O9HMmEzeJ6Dc4pwHov3qKLZd5Q1vsek
D7zm5dAgAZPQEkihtvbOA9/xd6z0pzoQeiHi1jdNvfvuuxcvXkQIHTt2jMlkDh06FCEkEoni4+Od
nZ0pDMyQeLsO2r7cn/IJWHKL6g31sonOAr1tMwvqcDxgW3tnZkGdQTZBY/Cal0ODBExCSyCF/nWh
yNt1IC796oZkpKPllHHD/nWhkMIYTp48GR8fz2azd+7cWVxcjG0cNGjQ3bt3CwupDMzArIrw+Orf
BQ3NHRTGkCmomzJuGIUByDHsTjcprsfg3CI8u4EzBXWBPrZWFnrfPq8CLhcnGiRgEloCqdLcKjrw
Xd6O97lUB0JHqyI8Tl56RO20hdeuXROJRLW1tUOG/Oe+/ra2tl9//ZXCkAyPg23/WSHOFE7N0dDc
UVb5YqSjJVUByDH4TjepQB/bnKJ6HP+PX79fOXW8gffl4TIvhwYJ2IBbAg98lxfsa8fzNNgGE12E
cO0dbM0TrpZRHQggXMTkERdu/UlV6am51cG+dvQZAmnYnW6y3J2tzE1ZecW4TQqdmltDq5YMgug+
L4cGdd1QWwLP3Sjffzrv4IZAqgOhrx0r/fecekDbufsBXsImDk/PE1LVCp1b1PCaP436gAy7001O
oI9tpgCfbuBHFc0NzR194XrGyoL90cLRn8X9rvURNPuxSXRLoOp13zIyMnx9fbG9eKX86JMPNn+V
mXbiLfo0fNEQXAT3EVYW7CnjhlHVCp1ZUEerIdAG3OmmiOthg9e6hElpT8OCnQxvCg6lPn5vdE5R
fWputXZvp0trD0b1um9Lly6NiYkRiUQrVqxYtEjXmYY6ROLILSk/3nicduItA5svjQhwEdxHUNgK
nVfSQKvFcwy4001RsK8dXgOh7zyoNvgOYCkd5+WgVwJWve5bSUnJxIkTsb35+TqN/xY2tk9c8WuX
uDvtxFt0u+ufnkK49kxGv5SsKqoDAcSiqhU6s6DOl2NDqylgDbXTTSl3Z6uKmlbdb2ztEInT84R9
6pJGl3k56JWA1Vz3ra2tzdNT+8V6cwrrx753ccq4YT8dmGLYA+XxtWWxL+X3iQKiWVmw335jBC6z
/Gjk2v1Kb9eBJBfaq74z/J7J6OftOlBQ/lzH4+QVNwb6DOlr59Xdq3k7v83V4ucLvRKwmuu+xcXF
7dq1S4vjl1W2LN2ZOnbRxR0rufvWjqPPeEu9sDB05LO6Nq17O4C+WD7T/fgvhSR3N+QW1feddkt6
CuHa6/6/+9r9ygBvW1zi0SPBvnazQpy/OivfatsrbVZDwpF0ul1s2j/V675hysrKnj9//tZbb8lt
V7oq3H/fVdmy59SD05dLloRzSi/OhSFXWmAy+m1b5r/zmwchx2k0VBXgDrsXiOQ7SfKKGwN9+tyJ
m1YCvG1PXnqk40GupD+N2TwBl3j0y7ZlfntOPdT0XRQnYOl0uxjV674hhGpraw8dOvT1118r7lK6
Khz24PNvcnd+kwupV3cLQ0fuOfUAr6W4AG2tmuNxMvERaQm4orrVzsaM8oUv+7hgX7ulO1N1OYKw
sb259RXP0waniPSJjZXJ4Q81XiqNXm2wqtd9S0tLW7NmzaFDh3q6OO7J5yu5kpyV8TtCIPvqiMno
t3ym+/ELRVQHAoi1MNTt3I1y0oZiJaU/pWEHcF9jY2XiYGsuKG/S+gipuTU8j8HQtac+en1TqleF
W7hw4YULF0xNTY2MjKQbAcmiIjxTsqt0mfwF0J+Nlcnbb7hcu1dJTnEZeULoAKaDQB/b9Dyh1m+/
lFrxRh+YAAtH9ErAqleFe/LkiUQGdWH2aVYW7DXveO059YDqQACxZr42/NKdJ+SUlSmogytgOnjN
f+id3Bqt356SXRU20QnHeAwevRIw0Asb5/kkpT2Fi2DDNi3IMSX7WYdITHRBWEM3rabg6LN4noMz
BXXaDYDPLKizsTKxszbDPSoDBgkYaAwugvsCGysTnsdgElqhcwrrabUGQ1/m7mzV8UosbHzZ+0sV
pOZWv/2GC+4hGTao9EAbG+f5/Pzbn8/q/qI6EECgmSHOV9KfEl3KpTtP+uCdo7QVwh2q3YR3l+5U
vDEObo7QDCRgoA1svqQTibreNQjoLCzY6dq9SqJn5EjPEwZCAqaNAG/bLM2XReoSd5dVtvhy+uIN
SLqABAy0tG2Zf+z5P5pbRVQHAojibG/hMKR/qg6jcnrV3CoSNrb7jrImrgigkWBfOy0GQqdkVQX6
2Pa1GSh1BwkYaGmko2XYRCctZl8DemTma8S2QqfnCUc6WvbZDmDyF2Dtle8o62d1bZreAn4l/SnX
w/AXAMZdH633ABdwEWzwZoU4J6ZWENcKncEXznzNmaCD0x+ZC7Cqicno5+06KE/DtYFTsqvefmME
QSEZMEjAQHtwEWzw3J2tTNgM3RfJ6Ul6nrAvT2tK2gKsGuF5Ds4prFf/9dgdid6ugwiLyGBBAgY6
WTXH82TiI5JXzgFkevsNlwu//UnEkc/dKE/PE/blDmByFmDV1IQxQzL4GnQDX7tfCQtpaIfixRiA
vgv0sR3pOCDhatmScA7VsQBCzHxt+Hv/uL17NQ/fw37174I9px7ej59lwmbge2Q9ossCrKrXf9NF
oM+Q1fvSu8TdavbNX79fuWC6GxGRGDxIwEBXO1b6vx99d2HoyD47lMaw8TwHN7eKyipbcFzLZOvR
7MTUitvHw/pauyWOC7CqWP9NRw62/c3NWGWVLepMT9YhEucUNpzZNRmXovsaOGMCXYVw7R1szROu
llEdCCDK3KmuP//WYwOpRrrE3e9H303PE6adeKuvZV+EkNxU9tgCrAgh1QuwRkdHkxolQlPGDUvJ
Vms6jvQ8obO9OdyApB1IwAAHO1b67zn1AHqCDdWMYKcLt3DoBm5uFc3++EZzqyj56+mw+i8ibAFW
3XE9bDLUuxv4+v3KGcGwAIOWIAEDHIRw7ZmMftrNYAfoL9jXrqK6VdjYrstBBOVNYxf9Ymdtdmb3
6+ZmLLxi02u0XYA1hGufqd58WElpT6eMU3LtDtQBCRjgY8ti3wPfETIkhASq50NACLW0tLi6upIf
GE2YsBlhE51+1mEsdGpu9d8+uLphns+32yf15VFXcmi7ACu2KkOvK57BRGY6ggQM8LEwdOSzurbU
3GqqA9GG6vkQamtrp0+fruIukb5gRrDTpdQK7d6bmFoRuSUlbmvw2ne8cA0KECjQxzanqJe7ga/d
rwybOBx+UWkNEjDAB5PR76OFo/ecfEh1INpQPR8Cj8dbtmwZFXHRSNjE4SnZVZrOUIgQ+teFwnVf
ZFw+PG1WiDMBcQGiTBhjd6e3acB/y656Y+wwcuIxSJCAAW5WzHIve9ZCwgqyuFM9H0J2dvby5cup
iItGTNiMuW+6Hj3/h0bv+vyb3NjzhWkn3oKJGvROsK9drw1aKdlVwb525MRjkOA+YIAbJqPfmkiv
I+cE04IcqY5FM6rnQxg6dKiK9xI3HwLdbJjn894/bm1f7qfODd8dIvF7n91ubn2VduItuEdFH/mO
sn5U0dzcKurpz/eoopnJMMLx7vA+CBIwwNPG+d5Hzhak5wlp/rtYi/kQekLcfAh0E+hja8JmpubW
TBnXS6vjs7q/3vvsto2VyeWvpkEHoZ7CRt5du185903lww9TsqvCJg4nOSoDA03QAE9YT/CB7/Ko
DqQXms6HADDvvukS21srtKC8aeKKX3meNmf3Tobsq9dUj7y7kv50aiD8Z9EJJGCAsxWz3NPzhBqt
pkI51fMhAKmoCM/E1IqK6taeXpCSXTVxxa8fLRx9cEMgTE2q78ImDk/NrVE6wU6XuDunsD6E13dX
ssIF/A8BODM3Yy2c7rbnlD4Nh1Y9HwKQsrEyefsNl9iflF8EJ6U9jdxy/FoHNwAAIABJREFU88yu
yXC7kWFwsO1vYsxQejdwSlaVL8caWjh0BAkY4G/bcr/U3OpHFc1UB6Iu1fMhKH3aZ22Y530i8VFb
e6fc9uiTDzYdupf8dWjYRJiY0HCEBTspva/ht9+rYAZK3dErAfc6IRFC6P79+3BpQnN21mZz3xy5
9Wg21YEA/AX72jkPtUhILpVu6RCJl+5MvZL+FG43Mjwzgp2upD9V3J6SVaV3NzvQEL0SsOoJiTDb
t28nOSqghW3q3awC9NGGeT6x5wuxxw3NHZFbbra1d92MnWFnbUZtYAB3ITz7lOyqpTtTZRuiyypb
mttE6ixWCFSj1ylS9YRECKH79+93d8OSO3rAwbb/TwemUB0FIMTcqa7CxvaU7KqK6taxiy66O1ud
3TsZ1lcwSCZsRunFuQghn3d/kqbhlOxnvd6KBtRBrwSsekIihND27dv37t1LelwAgP8yYTOiIjzD
N14bu+ji4jAODHg2bCMdLeN3hBT8GIn+Pw0f+I4/dTzcgIQDek3EoXpCIuzyt6e7RPrOhEQAUG5V
hEf0yQdxWycuCedQHQsgA5aGty3z33PqQUV1KyxBiAuKE7BGExKpvvztOxMSAUA5B9v+kpyVVEcB
yIal4fgdIVQHYiAobjjSaEKiW7duBQUFYTkbBkIDAADQa/RqgsYmJNq6davSCYmkedrIyEidmzKN
2Wy4CKYPC4v+VIdAEqh4tAIVD1BCrYrH5/MltJGdne3i4sJgMNzc3AoKCrCNSOZCuactOvrXqe9o
eCh8j0bbwAwYmd8SyX8Rwy5O3xn8X8cwPiCfz6fXFTA2IZHcRonCxa7iFgAAAEC/wM0DAAAAAAUg
AQMAAAAUgAQMAAAAUICxevXqIUOGUB0GxYyMkL2dHd0Ohe/RaBuYASPzWyL5L2LYxek7g//rGMYH
rK2tNeLz+aNHj8b90AAAAADoSX5+PjRBAwAAABSABAwAAABQABIwAAAAQAFIwAAAAAAFIAEDAAAA
FOijCbilpcXV1VV2i0Ag4HA4bDbb398/IyNDzeNkZGT4+vpi7yosLNTlUAih/Px8Ho/HZrMDAgJK
Skp0PBpC6P79+7LLRml9qJaWFiMZugdmqBTrVU8biShLaW0krjil1ZW44jByVRogvM9CasLr3KKm
9evXm5iYjBgxIiUlhegSy8rK/P392Ww2j8d7/PgxscXRajEGcgiFwqCgIPS/KzosWrToyJEjEolk
7969c+fOVfNQbm5ud+/elUgksbGxXC5Xl0NJJBIvL68LFy5IJJLTp0/rfjSJRDJ58mTZj6n1oS5f
vhwZGSm3UZfADJLSeqV0I0FlKa2NxBWntLoSVxxGrkoDCd5nITXhdW5RR0xMTHR0tFgsvnnzpouL
C9Elcrnc7OxsiUSSnZ0dFBREXHF8Pr8vJmAHB4cTJ07I/Td2cXF59eqVRCJpamry8vLS9JhisZjF
YuFyKIzuR7t3715ISIjsx9T6UNHR0dHR0XIbcfmYhkRpvVK6kaCypGRrIwnFSWSqK6HFKVZpIAv3
s1BPcDy3qCMkJES6OB4JJcpWZkK/zz6agKurqyUKaxqampoqfaymFy9ejBkzBpdDicXi6OjomTNn
6ni0yZMn37t3T/Zjan2oiIiISZMmmZqa+vn5PXv2TMejGSql9UrpRoLKkpKtjUQXJ1ddCS1OsUoD
WTiehVTD8dyiDlNT09jY2P79+3t5eZWXlxNdYnBwMJYWCwoKgoODiSuujyZgjNx/Y9mnWvyc379/
/6VLl3Q/VGdn54ABAxgMxsWLF3U5GvYTVe7tWgdmZ2d37949iURSWlo6depUHY9m2JSmB4JyRk+H
la2NhBanWF2JK05plQay8DoLqYbvuUUdCKG///3vEokkPT19xowZRJf48OHD/v37I4RMTU0fPnxI
XHGQgP9Llx84paWlW7ZsweVQmOTkZDs7O12Ohv1Elfzvx8TlR5yxsTGORzM8lCdgudpIdHGS/62u
xBWntEoDKdzPQj0h7tzSExaLJRaL5Q5OXIlcLhdr8c7MzBw3bhxxxUEC/q9Ro0a9ePFCIpG0tra6
ubmpfxyhULh69erOzk7dDyVL+iNLu6PJDbXDMTALCwscj2Z4qE3AirWR0OKkiGgCUWyjUqzSAEPQ
WUgp4s4tPfHw8MAOLpFJfsSVqLQPmIji+Hx+H70NSdGECRNiY2MRQjExMePHj1fzXWlpaWvWrDl0
6BCTydTxUAghDoeTn5+PEMrIyJg4caIuR5P+jbHHugdWVlaGECosLFy4cKGORwMEUVobiaO0uhJH
aZUGCO+zUK/wPbeoIzIy8vTp0wih27dvz549m+gS/fz8sIqdl5cnXamIqOLgChiTnZ3t4uLCYDDc
3NwUR9z1xMnJSfbL1OVQEokkMzPTy8uLxWJNmjQJG4eiy9Ewsh9T60Pdu3fPw8ODxWLNmDGjqakJ
l8AMFaLuClhpbSSuOKXVlbjiet3eZ+F7FlIfLucWdbx8+TIyMpLFYgUFBQmFQqJLLC4u5nK5LBaL
y+UWFxcTVxyfz4flCAEAAACywXKEAAAAADUgAQMAAAAUgAQMAAAAUAASMAAAAEABSMAAAAAABSAB
AwAAABSABAwAAABQABIwAAAAQAFIwAAAAAAFIAEDAAAAFIAEDAAAAFAAEjD1Ro8eXVVVJX2amJho
ZGSUlJQk3VJVVeXt7Y0Qamtr27hx4+DBg9lstqur6+7duykIFxicnuqVkTLUhgr02t/+9resrCzp
06ysrL/97W8UxkM5SMDUmz179pUrV6RPb926FRwcnJKSIt1y5cqVmTNnIoRWrVrl6elZU1MjEomK
ior++uuvTz/9lIKIgWHpqV5Jl22RewyAdr788stPPvlE+vSTTz45ePAghfFQr88uR0gfOTk5s2fP
lj4dNWpUamqqj4+PdEt4ePi9e/ckCsuet7a2Dhw4kLQ4gaHqtV4hWAEQ4GT27NnXr1+XSCS3bt2S
Pe/1QXw+H66AqcflcgUCQXd3N0Kopqams7Pztdde69evX319PUKoq6vr999/x5aAHjly5J49e6Rv
NDc3b2pqoipsYDCgXgHSREdHY+0rmzdv3rt3r3T78+fPQ0ND2Wz2tGnTnj9/jm3Mysry9/dns9lD
hgw5c+YMttHIyOjYsWOurq7kB487SMC0EBYWhrU5X7t2bcaMGQih8PDwW7duIYSuXr06bdo07GVn
zpw5deqUo6Pjxo0bf/31199//53CmIHBgHoFSOPp6enj47Nq1SoPDw93d3fp9m3btn377bcikWjx
4sU7d+7ENi5duvTLL78UiURxcXHr1q2Tvtja2vqPP/4gO3QiQBM0HaSmpm7YsEEikcydO/fKlSsS
iSQzM3P+/PkSiWTlypUXL16UfXFmZubhw4fDw8NZLFZCQgIlAQPDo6JeIWiCBvgpLy9HCJWWlspu
tLGxwR68fPnSzs5O8V3SSogQEovFRAdJAj6fb8Tn80ePHk3tjwCAEAoICMjKyho8eHBNTQ2TyUQI
ubq6lpaWjhgxorS0lM1mK75FIBBMnz69srKS9GCBIVOsV0ZGRhIYfgXwo1ijZAfYMxiMrq4uhFBj
Y+O//vUvgUDA5/OLioqwtxhMbczPz4cmaLrw9vb+4IMPxo8fj2VfhFBISMjSpUt9fHyk2dfS0hLr
Kpa+RdpZAoDWoF4Byg0YMEB6aYhlX4RQaGhoV1fXvHnzkpOTqQ2PIJCA6WLmzJlxcXGhoaHSLeHh
4d9//31YWJh0y7x587766ivs0qSjo+Prr79etmwZBbECwwL1ClBu/vz5WA388ccfsTGnCKGCgoJ5
8+ZNmzbt8OHDlEZHGOgDponOzk5jY+OnT5/KbmGxWM+ePZNuqaurmzFjRv/+/RkMho2NzZYtW169
ekVFsMCg9FqvEPQBA1wp1qiGhoapU6eyWCwfHx+stVkikVy6dMnDw2PAgAExMTFIpg+Y1FgJA33A
AAAAAAWgDxgAAACgBiRgAAAAgAKQgAEAAAAKQAIGAAAAKAAJGAAAAKAAJGAAAACAApCAAQAAAApA
AgYAAAAoAAkYAAAAoAAkYAAAAIACkIABAAAACkACBgAAACgACRgAAACgACRgAAAAgAKQgAEAAAAK
QAIGAAAAKAAJGAAAAKAAJGB1Gclgs9nXrl1TusvIyEjFQfLz83k8HpvNDggIKCkpUb9QExMTX1/f
3NxcFS8WCAQcDofNZvv7+2dkZCi+YP369SYmJiNGjEhJSVGMnMlkYhszMjJ8fX2x4xQWFsoe4f79
+6o/IMCFvle2lpYWxSBramoCAgJMTEwWLFjQ0dEhfbFitcSO4Orq2mvMAF/6XvHKysr8/f3ZbDaP
x3v8+DG2UWltVHrqQz3URgLx+XwJUANCSPo4OTnZ1NQ0OTlZcZdqXl5eFy5ckEgkp0+f5nK5GhX6
/fff+/n5qXjxokWLjhw5IpFI9u7dO3fuXLm9MTEx0dHRYrH45s2bLi4ucnv//e9/79q1C3vs5uZ2
9+5diUQSGxsrF+TkyZPV/7BAa/pe2S5fvhwZGSm3MSIi4tKlSxKJ5NatW3//+9+xjUqrpVAoDAoK
gppGPn2veFwuNzs7WyKRZGdnBwUFYRuV1kYp2VOf6pMk7vh8PiRgdcnVv+TkZBaLpXSXmqRvV79Q
Y2NjFS92cXF59eqVRCJpamry8vKS2xsSElJQUKD0jU1NTePGjROLxXLbxWKxbJD37t0LCQmB0yIJ
9L2yRUdHR0dHy200NjaW1jHp2U1ptXRwcDhx4gTUNPLpe8WTLU76WGltxMid+lScJInA5/OhCVpL
06ZN6+zs7GmvkQLZvd3d3Xv27AkNDVW/uO7u7mPHjvn5+ak4eE1NDZvNRggNHDhQ2vwilZWVdffu
XXNzc29vb7m9hw4dWrx4cb9+8pWhra3N09NT+nT79u179+5VP2aAF72rbA8fPrxx44aZmZm/v39V
VZV0O1bHurq6pBuVVsvs7Ozly5erHzAgiN5VvICAgPz8fISQQCAICAjANvZUG5HCqU/FSZIocAWs
JqTwA1C6Rfb77PU4nZ2dAwYMYDAYFy9eVKdQDIvFCg4OLioqUjNCxR+eCCGs3S89PX3GjBmy8djb
23d2dioecP/+/ViboeT/L38l2v4QBhrR98pmZ2d37949iURSWlo6depUbOP06dNv3br14sWLuXPn
yn4cpdVSAjWNCvpe8R4+fNi/f3+EkKmp6cOHD7GNSmujRNmpT0VtJAI0QWtAddXU9GjJycl2dnZa
FKqCqamp0scYFoslbWmR3XvhwoWFCxcqHq20tHTLli3Sp5MnT8YqMZwWSaDvlU2WtEWxvLzcy8ur
f//+cXFx0o09VUtN4wG40PeKx+VysTbkzMzMcePGKb5dtn1b8dSnojYSARKwBpAmvSOKLQ2KB9Si
d0T1wUeNGvXixQuJRNLa2urm5ib3Lg8PD2yv5H/r1pIlS86dOyf3YqFQuHr1arnfhhr9BAa60PfK
JsvCwkJuS3Fx8YABA7DHPVXLnuIBhNL3iqe0D1iWbG1UPPWpqI1EgD5gLV29enXOnDmJiYk9vUDx
u8a2czgcrIsiIyNj4sSJ2pXe08EnTJgQGxuLEIqJiRk/frzcuyIjI0+fPo0Qun379uzZs6Xbc3Nz
x4wZI/vKtLS0NWvWHDp0SHZ0vmxZEmX/PQBB9LGycTicsrIyhFBhYeHChQulG7Oysrq7uy9evPjm
m29iG3uqloBy+ljx/Pz8sKLz8vJGjx4tjUexNiJlpz4KaiNcAatJ9ktjsVjS0fkSTX6qZ2Zmenl5
sVisSZMmVVdXq1Oo+hFmZ2e7uLgwGAw3NzfpWD7pEV6+fBkZGclisYKCgoRCofRdsmNTMU5OTrIf
VpeQgHb0vbLdu3fPw8ODxWLNmDGjqakJ23jz5k0nJydjY+P58+fX1dVhG3uqlprGA3Ch7xWvuLiY
y+WyWCwul1tcXIxtVFobJcpOfSpqIxH4fL4Rn8+X/lIAAAAAAAny8/OhCRoAAACgACRgAAAAgAKQ
gAEAAAAKMHt/iWH54adf2traqI6iL7K3GxI+fSrVUQBgsODkRivqnPH6XAJua2tbtXQR1VH0Rcfj
v6c6BAAMGZzcaEWdM16fS8AAKNXS0uLn51deXq64SyAQzJkzp6KiwtvbOyYmZsKECaoPBRcitAJN
L4C2IAEDgGpra+fMmdPT9OsHDx5cu3bt+vXr9+3bd/To0V4TMFyI0Ao0vQDagkFYACAej7ds2bKe
9qanp0dFRSGEoqKiCgoKSIwLAGDI+m4CjtyS0twqojoKQAuq179TvQIaAIDmjHjfJKZWUB2FEn03
ATc0d6TnCamOAtDC0KFDVex9+fKl9HFXVxfx4QAAcNMhEiOE3o++e/T8H1THIo9eCVggEHA4HDab
7e/vn5GRIbe3paVFcX1m1W9RIdDHNoMPCRj0ztTUVPpYdoEKTM5D/vH472X/kRsdAECVlKyqQB/b
tBNvxZ7/Y/W+9C5xN9UR/Re9EjA22kUkEkVGRh49elRu7927dyMjI6UzWavzFhUmjLHLLKjDLXRg
uJycnFpaWhBCbW1tDg4Ocnt5fmNWLV0k+4+KGAEAyl1Jfzoj2Mnd2ep+/KycovrwTdfb2jupDuo/
6JWAVY924fP5cqtH9foWFQJ9bHOK6rHWCQBUUL0CGgCAzq7dr5w23hEhZGXBvv2vMCbDaOKKX4WN
7VTHhRDdErDq0S4PHz68ceOGmZmZv79/VVWVOm9RwcbKxMG2f15xI06xg/9RVtny3j9uUx2FTqTd
HFFRUSdOnGAymfHx8Zs3b6Y2KgCA+gTlTQgh31HW2FNzM9blw9OmBAwbv/RSWWULpaEhRLcErHq0
S0ZGxv79+9vb28+fPy8ds6rLAJkQrj2MwyLIZ3G/MxlGVEehGcn/rocqfTp27Njy8vKurq6SkhJv
b28qQgMAaOPn3/4MC3ZiMv4n0x3cELgm0mv80kTKz//0mohD9WiXmpoa7MHIkSNTU1PVeUvOQ35u
Hr+n4rgeNlfSn378HiyHjLO8ksak9KdFP79DdSAA0JrqSdYyMjLWrFlTWFjo7e2dkJDg6elJVZz6
60r6091RPMXtH7832s7adPr65JjNE5aEc8gPDEOvK2DVo11kYc3Ovb5F9QCZYF+7zII6Wg2KMwyb
v8rcOM/HwbY/1YEAQGuqx5D+X3v3HtfElT4M/EBChHApiAIiYBSIqCBXLwhWtvpTa0HpKla3VKWg
YqW1rfdVXxeVta5V6wJSK4pUWq1Vqyu11mrLclMpKAFECEFR7lcRImIM8P4xLqUBQi4zcybh+X78
I8wkZ54kxzk5M+c8JyQkJDo6WiKRhIWFLVsGg/uUVlH3TFT+1M/Lus+9wfMc0+Lnb43J+sdXOTQH
1o1ZDbD80S58Pl8kEiGECgsLg4ODFXmJfE48U4QQE+4EaJPrWZXZ9+vXB8N1BQAGIH8MqVAonD59
OrE3Ly8PQ3wa7mpmua+blT6H1d8T3PjmNxMWnL/xcGtMFpaeGLMa4D5Hu3SPhUlMTJw/fz6Hw9m0
aVNUVJSclyhuqotFdmE9WfEDhNDWmKz1wRNNjTm4AwGDUUXds6DN13FHoSgFx5CKxWK4/qyCn29W
LHxjjPzn8KyN0+Lnp+RUvbfjN/onxTDrHjAx2kVmY/dYGG9v78LCQkVeojgfV6sMQW3wPEeVSwA9
Xc+qrGlo2/Ce7GwxAOgRf7FIg24qKTiGNC4ubteuXTIb5Q9wAe2SjuS0R3FbfQd8pqkx57ejAUGb
f5ke9p/Lh+ZYmXNpCI/ArAaYfr5uVscvFeGOQktIOzo/OXBz5ypPOdd8AKCOtKMz9uy90/+ciTsQ
RckfQ0oQiURPnjyZP3++zHYvd1cv9z/90u3OwvbJwZubl7vS2ZAw0PXblW5jzYeZ6ivyZH0O64fP
Z3/4r8xJ7/3w29EAB1sTqsMjMOsSNP3cxpoXlTVX1D3DHYg2OHlZyGbpYBxSCAa5czceDjPV9/OU
l9mbUQYcdlpbW3vw4ME9e/YoVayro/nKPankhKixiARYij+fzdKN2+q7eYXbX1Zfpi1J4mBvgPU5
rBUB/KQrJbgD0Xjtko7Ir3J2rvKUmXIHAG0On85ft9RZg2qg/DGkaWlpa9euPXjwYH+d4/6sCOC3
v+g4d2NQr9zVnQBLKRGLJ+z/eKp3yEV61srTmJpKneX+/G9+EmnQfSNm+uLbfJ61sf90JX5yAkCi
XGFjUVnzktkOuANRgvxhp8HBwefPnzcwMOi5/IyCEv7htzUmq6G5neSINYRMAiylLJlt7zV+eK6w
geyg+gANMPLztBY/f5ldSMfHra2aWyX7EnOjN/loUOcDaJnYs/dWBIzVrOH3fSZZ6x52+ujRo64e
lCrZxsJw2/seO+KySY5YQ/SZAEtxTjxTeqanwukSIYSW+/MTk4W4o9BgUSfu+Hlau/FV+b0JgPoa
mtuTrpSs/us43IEwyIoAfvb9+pScKtyBYKDsDWAZU5wtcu5DD5guwW86XkwpY84aVZqlprEt/mLR
zlWeuAMBg9fJy0I/L2sitQ7oFr3R58N/ZQ62Nd/kJ8BSBG+EcVFZM4kh9QcaYIQQcrA1ceKZJqc/
xh2IRor86s6imWOg+wswiv3+HnR/e5vqYjF3ms2OuN9xB0KrARNgDcjXzepWfi2JIfUHGuBX4Cq0
akTlLWeuiaD7CzBKTnuMEIIBgH3aGzE5Oe0xMShpkFAkAZZ8psYcI64eDdNToQF+ZdHM0Vczy+Eq
tLK2xmStg3UXAFaHT+evDZoAAwD7xGbpJuz0W/r3XwfJya1d0nHuxgP1f43R0wmGKvuKEVdv1uSR
V2+W4w5Ek9zKr7uVX7sB1l0A+IjKW7Lv14cFOuEOhLmmulj4ulltjcnCHQgdKmqf2VgYKpgASw4H
WxMaBkJDA/yHOd62N7IG44hBle2I+33dUhcjrh7uQMDgFfv9vUA/nmbNPqLf/nVTktMf05bgCaOi
smZSxuJ5jht+u4Dyjwsa4D/4T7e7mFKGOwqNkV1YX1bdGvHOBNyBgMFL3Pby5OXidUtdcAfCdEZc
vYSdM0IiU7Q+41BFnZhnbax+OfRMBYYG+A/E76ayqlbcgWiGNZ+l71wJ6y4AnM5cK3W2Hwoj8BXh
52k9a/LIPcfv4g6EWvdKn4wdRUIP2NnerKy6leqElNAA/8mimaPP3XiIOwoNcO7GA30Oa8kce9yB
gEHtQFLe2sVwDUZRu9dMOnr+Pj0zXHGpqHvGszZSvxw2S9fBxqSsmtr+GDTAfzLF2YKG6/6aTtrR
uTUma/NyNxh3CjBKz60Rt71cNHM07kA0hqkxZ1uou3YvlJRdWO/GH0ZKUVNdLKkeCA0n0D+ZNWVk
em6N1t8mUVP8xSLeCOO50/pYPQ0A2sSevRca6AS/ApUSsXgCm6X75flC3IFQhaweMEJo1Aij4kdP
SSmqP1B3/8TKnGtjaZhb3Ig7EOYSt72MOn53b8RkOPEBjGoa2y6mlEXA9WflJeycEfnVnZrGNtyB
kK+gtMmJZ0rWqWmqi0V2YT0pRfUHzqGyFswYdf5XuA3cry9O5/t5WXuNH447EDCoJV0RzZ1mq/50
z0GIZ22srReiK2qfkTIEmkDDQGhogGX5ulkNhtlyqimrat0Rl71zJSSeBJh98xOsfaS6iMUTmlsl
5248wB0IyXKFjc72ZmSVZmXORQhReqmAWQ1wQUEBn8/ncDgeHh4ZGRkyezMyMtzc3Ii9hYWv7mG0
tLTo9KB+DFNdLHOFDYNt/RAFHT5T4D/dzsHWBHcgYFC7lV/XLJbMmjISdyAaLG6r74f/ytSyC9GV
dc9GDiczLa4Tz5TSQePMaoD3798fEREhkUiCgoJiYmJk9oaEhERHR0skkrCwsGXLlhEbU1NTg4KC
VFuzuk/6HNZcb1vIyNFbQ3N7/MWi3Wsm4Q4EDHZHLxSGLhgLoxDU4Ww/dPXCcRsP38YdCJkq6p7Z
WJLZAE91saD0giizanB6enp4eDhCKDw8PD8/X2avUCicPn06sTcvL4/YKBAIXF1dyQ1jjrftz5AU
upeYs/e8xg2HpAcAr3ZJx7kbD8MXjscdiMbbHupeIGq6mqk957qC0iZn+6EkFjh2lGnxo0HTA66u
ruZwOAghMzOzBw/6vT8hFovHj3/13+/u3bvXrl3jcrkeHh6VlZWkhOHnOSIlp5qUorRGu6Qj9uy9
baHuuAMBg93Jy8VTnS1g+JX62CzdY9tf/+TgTe1YKEna0SkqbyF3ZbbB1QN+/vx592OpVNrf0+Li
4nbt2kU8zsjI+Oyzz9ra2s6ePRsaGkpKGMQ4OshJ2VP8xSInnumsyXDXDWCWmCwMhbWPSOI1fvjc
abbacSG6rEpsY2FI7towPGvjmsY26oYEsZV9waNHj9auXSsQCJ48efLs2TM9Pb3hw4f7+PgcOnRo
5Eh1z84GBgZ/RMbuOzaRSPTkyZP58+cTf1ZXv+qqOjg4pKSkyDw5+64gJ1egQiRzvW2v3iyHy1wE
aUfngaS83eFeuAMBg112YX1ZlTjQj4c7EO2xO9xr3KKz78we4+dpjTsWtWTfr3d2IPP6M0JIn8Ny
4pnmFjdOdbEgt2SCEj3gtLS0kSNHvvHGGx999FF2dnZzc3NXV1dbW9udO3f+9re/+fr62tradg9O
Vo2dnV1LSwtCSCwW29j0kWiptrb24MGDe/bs6fPlxOXrnrzcXVeHLOv5T8FI3pk95rtr2jZGX2Vn
fi41MtDT4szP8offkz7SHqgsMVkYFuhE5xIgjx498vf3t7W1NTIy0tHR4XA4I0eOXLx4MVk3vLAz
4upFb/L58F+Zmj7143ZB3QyPEaQXS+lAaCUa4C1btuTm5paWls6ePdvS0pLoobLZbEtLy8DAwIcP
H2ZnZ69cuVKdaHx8fGJjYxFC0dHR3t7eMnvT0tLWrl178ODBnp2Xih+JAAAgAElEQVRjPp8vEokQ
QoWFhcHBweocvSeYjNTTgaS8dUudtXjQqfzh96SPtAeqIYZfrV5I0/RfGrocDBHox/MaPyxKwxdK
EpU/JWUlYBmUjsNS4pSakZExfLi8/EeWlpa9ew9KCQ8Pj4+PZ7PZCQkJGzduJDZ29zmCg4PPnz9v
YGDQsyOSmJg4f/58DoezadOmqKgodY7ekz6H5cYfRnUmbo1wNbO8obl90cwxeMOgtCMif/g9FSPt
gQrO/FzqbG9G7igbOWjocjDHoU+nfXm+kOrMi5QqKmumIkUBpeOwlOvTzJgxg8Ph6OvrL1q0iIpo
Jk2aVFpaKpVKhUKhs7MzsbG7z/Ho0aOuHoiN3t7ehYWFEokkOTnZzIy0HCgIoRkwFhohhNC+RMH6
4ImmxrKX92lDQ0dE/vB7KkbaAxUkJgvXLXWh7XC3b9+musvBHKbGnEOfeq/ck6qhS9FIOzrLqsQO
tq+RXjJTLkF7eXl9/vnnEolELBYHBwcvXbqUopgYYsls+++uleKOArPswvpcYcOKgLEYY6ChIyJ/
+D0VI+2BsorKmkXlT2ENLuoEz3M0NR7yxbcFuANRRUHpExtLQyoGB1iZc/WHsCiaFKPEKOiCggJP
T0+EEJvN9vf3785Fpa2ceKbtko6yqlYSs3trnANJeXi7vwihATsZ6ndE5A+/p2ikPVDK8UtFwfMc
tXggAhMc2/76pGUX/KfbUXEzlVK38mv9PMkfgUUgOsFUNARKNMBSqVRX91XtZ7PZbW1alUS0T0RG
jhWDtQEWlbckpz+O3uSDOxA0Y8aMmzdv6urq+vv7nzt3jvTyieH3JiYm/Q2/79bnSHsv9z/dIT6a
8DXpEQ5y7ZKOpCui347603nQjo6O/iZD6urqSiQSOoOhh4Otyd6IySv3pKbFz8cdi3KKHz0dO4qq
Hw1TnC1uFdTNnWZLesnwc1KeGR7W/71ThTsKbPYl5kYsnoA95RAN9z7kD7+naKQ9UNzVzHInninN
3TIWiyXth1a2voTwheOlHZ3xF4twB6IcioZAE5x4psXU3AaGBlieWVNGpuRUa+ioBDXVNLaduVbK
hBXfZO59/Pjjj6QfQv7we4pG2gPFHb9UtNyfjzuKweLUrjciv8rRrIWSKBoCTZjqbHGrgJKB0Mpl
wpK5INP9p7ZekLGxMOSNME7PrdH0HDEqOHy6YMlseybc/6bh3gcx/F5mo8xIe9IPChRUVtWanltz
OmomzcftrnWDjYOtydrFE1buSb18aC7uWBRS09jW3CqhrgfMszauaWhrl3SQPshLiRrW39UY7b4g
MzgnIzW3Sr48X7g+eCLuQABAST+VBPrxyM3xqwgzM7OVK1c+evSI5uMywYb3JlbUPjt3QzOyARaV
NTvxTCkdoOc21jy3uJH0YpWI2NLSchBWRz/PEf8dfA3wycvFvm5WGjcSEmilxGQhluvPRUVFs2bN
euONN4gp4EVFRZ2dJN+Nkp8DVf5eSrFZugn/8PvkgGYslEQ0wJQegqLZwEo0wDRURwYahDkppR2d
h88U7I2YjDuQP7B76Pln7zHJQMtczSwfZqrv62ZF/6HNzMzeeeed0tLStra2M2fObNiwYejQofb2
9qdPnyZS1qtPfg5U+Xup5sY3D57n+OF+Dcg0Uvzoqb0NVTeACVOcLW5TcBtYiQaYhurIQPoc1lQX
y5TsQTQW+uRlobO9GbnrWqtjcN77AITEZGHoAifs03/5fH5ycnJzc3NQUNDf/va3oUPJ+d8hPweq
/L002LnKMyWn+mpmOf2HVsqt/Fqqf6Lh7wH3RFF1ZKZ3/s/+u18GUUqsoxfub17uhjsKAFBDc3tK
TjX2PORisTgjI8PZ2dnExOT3338vLi6Ws1q5UuTnQJW/lwb6HFbcFt8P92cw/EJ0bnGjG9+c0kNM
dbGkYmkAVRpg6qojM/kNpnFYZ66VSqWdFC1+qbLQ0FAjIyPi8fHjx01MTPT19d999128USnovf/3
m6hcay8RUSr+YtGsKSNxJWITiUSLFi2ytLR0dHS8dOnSzz//3NLScuPGDT6ftBvS8nOgyt9Lj7nT
bL3GDY86wdyFkirqnpkaD6F6jJ4+h2U1jEt6QkolpiGJRKItW7akpaXp6uq+9957P//888iRI8mN
hpmIqTiDJCflgaS8baHu2K/49RQZGenp6UkkyqisrAwLC6urqxs+fPjp06cjIiLovzemLDZLJ+rE
nYSdfrgD0TyJyUKMidgcHR3Xr1//2WefOTg4UHQI+TlQ5e/tMwcqFVnYPEZ27flOImku5I9k0Gmh
m7Cy04gjpSH93DDDl1Ex57wcyZyJpEQDTEN1ZKxBkpMyJadKKu0M9OPhDuRPDh8+XFNTQ1yLe/r0
qaOjI7FGzcKFC1evXs38Bnjb+x4u73y/7X0P6hIFaKVb+XVsli51CX4HVFxcvGXLFm9v746OjqlT
p/773/8m/dQnPweq/L195kBdHUJJin7HCWU74rKjNr1NxWoHaoq/WNSC6laHvE71gapf5iCEVod4
Kvh8RX4TKPGLpri4+MGDB97e3kOHDp03bx6RnG+QGCS3gQ8k5a1eOI5R3V+E0JMnT7pHO3/66acb
NmwgHmtKQnIHW5Mlc+yjTtzBHYiGOXqh8N03HTDWRj6ff+HChfr6+rKysq1btwYGBnK5XD6ff+rU
qSdPnpByCPk5UOXvpVOgH8/B1iTqOBMvROfcb/AcN4yGA1GSkFIgEHQp6enTp6mpqRMmTDAwMHB0
dPz666+bmpqULQSXL08kqvCq5y+kpn4Jz19ISY+HOfJFjcNmJj5peUFR+ap98l1dXYaGhi9evOh+
XFVVRTxuaGgwMDAgJzhS9X6nJY+fIs+j5bViLPFoooeVLWR9YipXvD5t3rwZIaSnp0dKaVlZWWPG
jGGxWI6Ojvn5+cRGhJCcvXKQ+05llNeKTf0S7hY3UHcI1bgtPUdPVA8rW3gB3yr+/AG/DoFAoMqv
SxMTk+nTpxcUFLS1tf31r39dtmyZpaUlyb8LGEafw3LjD6NiFBxz7EsUrF08Ae/Kg3165513fvjh
B4TQkSNH2Gz2iBEjEEISiSQhIYHH42EOTjEOtiandv1Fc1c7p9+Za6WBfjwbC0Pcgbzy4MGDxYsX
jxw5Micnp6SkhKz5b0QOVKlUKhQKnZ2diY1d/8uB2udeXGwsDHeu9Az5RwrT6rCoosWB4knAhO6E
lCSWqeLlHYqqI5Npd07Kmsa267crP17qgjuQPhw/fjwhIYHD4URGRhYXFxMbhw4dmpqaqkEpmoPn
ObJZOicvC3EHogHaJR2xZ++tW4q5yWlpablw4YKTk9PQoUOjoqL2799fWVn5yy+/DMJBMISIdybo
D2F98W0B7kD+UFH3zMhAj7Y0paRPRlJiEFZLS8v169f//ve/19XVvf322/v37x81ahSJoTDcXG/b
Tw5m/mOVonfgNUvkV3fCAp0Y2P0lXL16VWaLWCzGEok6jm1/fcScJD9PaxiNJR+R/Qr7Cihjx45d
tWrVb7/9Rlx0AWyW7qldb0xadmHRzNEMmRJSIGpyG0vtDOCeiHQcJNZMJXrAY8eOFQgEv/32W1NT
0/HjxwdV64sQmupiUdP4nPR5YEzQ0Nx+7saD0AVjcQfSNw8Pj/r6ejlPqK6udnPTgMwhVubcFQF8
GI01oMOnC1YvxL8O5ogRIyIiIuS0vppS8UjkYGuyPnjims/ScQfySoag1seVvhugpCekVKIBpqE6
qpCanM585dqakSPm7D3/6XYM+Unb29GjRydOnDh69OgLFy7U1tYS9zskEkl1dfWpU6dGjx7t5eV1
9uxZ3GEqZNv7Hmd+LoW8HHIUlTXfyq9lwlw4bap4JNqywq2moe3MNUbMChGVP3WwfY22w5GekFKJ
BpiG6qhCanI685W/5Wv3Y/pjSg9Bv3ZJx9Hz95m88uCkSZOqq6tTUlK+//57Ly8vU1NTNpttYmLi
5eV15cqV1NTUyspKEpMTUQqmJA1oX2JuWKCTlTkXdyBaVfFIxGbpntr9l41f3GpuxT/0J1dIeRLK
ntzGmt/KryNzHJay05DKysqWLFliY2NjYGDAYrGGDBlibW29ZMmSx48fK1VOn8aMGUNMOGlqapow
YYIie+W/pDd1RupXNzyzeTPppbRD5RIYKO7cvVlrkmk4EKVzJBhF/jstefxU3zu+5PFT2uLRIM9f
SI2mnyB3VglUPCpsib4d/s802g7XJyyzQx0CT+eLGhV5JiXTkEaNGnX69Ony8vK2tjapVNre3l5Z
WXn69GlbW1v1fw2okJqcznzlVuZcG0vD9NwaSo9Cs8OnC3Zq6cgyZoJOsBzxF4u8xg2ns08DVLNz
lefVm+V4T4a5xY1OPFOak3M52L5G4i0kJUZB00CF1OTyX0J6ulRTPemB41eL85j1uaksu6Sj82XH
vbvX7jExxU0fli5d+tNPP4nFYqlUOmrUqPv373O5+K9VKguSU/bn6Pn7O1d54I6iD9pR8Uikz2El
7JyxZm/6zYQFtM0CklFU1uzEM6X5oA42JiTeBlaxIaGoOqqQmlz+S0hPl+rqVffJwczVIYEql8Ac
0o7Ozxedjd7sM3caCVcvBqR+tvSJEyfGxcUlJCQQKyPFxsaOHj26tlbzsqN0d4JhhYaeUnKq2iVS
Jgy/kqE1FY9cfp7Wvm5WUSfu7o2YjCWA4kfNY0fR3QDb25jce0BOIlKkWiKOiRMnRkRE1NS8uvhA
VEdSoiGSjyOE5KQml9kr/yWkcxtrXlYlZsLoA/Wd+bmUzdKdNUVjlrTKz8/38fHR19cn/vT3929s
bMQbkspgOHRvh08XrP7reKalIkfaVfHItTdictKVkoLSJixHp3kEFsGJZ0rif1tV6jp11VGF1OQ0
5yvX57B83ayuZ1VQfSAaHD5TsHbxBAae7/rj7u5eX1/f2dmJEOrs7KytrR0/fjzuoFQEd4JlVNQ9
u55VGc6A6b+9aVPFI5epMefY9teX/v1XLPkp8VyCtn1NVP6UrNJUOflSVx3Dw8Pj4+PZbHZCQsLG
jRuJjTo6OnL29rmRUjM8R9zIqqLhQJRKyamqaWgLC3TCHYgS7ty58/HHH5uYmCCETExMPvzww7y8
PNxBqQ46wT3FXyxaNHM0rruJ8mlZxSPX3Gm2zvZmn5+i+wOpaWxrf9FBf/YCnrVRRd0zsmYiqXIP
+M6dO+++++6lS5cQQiYmJvPmzSOrOhLJx2U2dv05NbkiL6GUv6/dvpO50ZumaVDfsbd9iYJ1S10Y
uLqnfN988w3uEEgDd4K7tUs6jl8s+n7f/+EOpF/aVPFId2i9t/vfLiyZbU9nc4il+4sQYrN0iVUZ
SHmzKjYh33zzDTECSywWD7ZcMDxrYzZbV6M7LkSyIc3q/mqlbe97nLws1Mr8pko5d/2Bg+1rU10s
cAcCVGFlzt0bMTkk8r90HhRXA4wQGmaq39DcTkpRGtyHw2iut+31rErcUahua0zWioCxjF16oT/J
yck6OjrsHogp4JrLwdZkywq32O/v4Q4Es+OXipmQ/Lk/2lfxSLcigK8/hPXlefpWJxMIm1z5Q2k7
XE+YG2Cojj6ulv/V2KTQucLGlJwqJuee7E9AQMAvv/wi7UEL1sFct9T581N5Gn1BRU3ZhfXZ9+sZ
OPuom1ZWPNLFbfGNOn63prGNnsNh7AFbmRvUND4f+HkKUKUBhuoY6Me7erNc3PYSdyCq2HcyNyzQ
iTlLnSvutddee+ONN3BHQTIrc26gHy8xefCuE3z4TEFYoBOThyNoZcUjHc/aeO3iCZ8cuEnP4W7l
1051oW8dpJ4w94ChOhpx9ZztzW6Rui4VPcRtL89cK10bNAF3IKrYtWvXvn37tO/X3rqlzl+eL8Qy
kQO7msa2pCsl65Y44w5EHm2teKTbssKtou4ZDQsllVW1Wg3j4vrRZv6afuNTfA0wVEeE0MI3xlxK
KcMdhdJuFdR5jR/O2JUH5fv000937NjB5XK17N6Hn6e1lTk3OU3bFtpSRORXd1YE8BleIbW14lEh
bqsvDQslYbz+jBCyMueSdaVdlQYYqiNCyNfNShPXBv5vTrWfZ78rOjOctBet+RW4euG4w6cLcEdB
t+ZWybkbD3avmYQ7kAFoccUjnbP90NBAp08OZlJ6FCw5sLphvgQN1REhNNXFoqy6lbYRB2RJyama
4WGNOwrGKSgo4PP5HA7Hw8MjIyNDqb2kWOHPz75fP9iGYkWduOM/3U4ThyMAObaHumcXNlzNLKfu
EFiyQHeDaUiM4Oc5QrMuGza3StJza3zdrHAHopzu6yvsXsi69LJ///6IiAiJRBIUFBQTE6PUXlIY
cfXCAp0G1XyksqrW+ItFO1cydylMGiqeVmKzdI9tf/3D/RnUDVO9lV+HcdY4nlHQUB1lLHxjzM83
NSkp9MWUMv/pdho3/bf7+gp1l17S09PDw8MRQuHh4fn5+UrtJctyf37SlRLtWOdDEfsSBcFvOjL5
7i8NFU9bTXWxmDXZJuoEJauctks6ahrJSUSlGjw9YKiOMnzdrG7l12rQ4NXEZOG7bzrijoKJqqur
iR+RZmZmDx48UGovWdz45s72Q09eLqaofEapaWw7d+PBtlB33IEAqhxa733mWml6bg3pJZdVtVqZ
YxsCjRAy4uqJ216S0r+HS9Cqc7A1sRrGpaKGUaGsqrWgtInJ6Q760/uKC+mXXp4//+OCklQqVWov
iTYvd439/p4G/aRTWdTxuysC+FbmjF7TnoaKp8X0Oay4Lb5r9qaTXp/xXn8mONsPFVWQMGJDicUY
2L2Wu++mq6s7ODvBfp4jbmRV+XlqwLCmM9dK/afbMTndQX8obfMIBgYG3Y9713P5e7PvCnJyBTIb
jyZ8rUIYnV1djU2SzXu/5o/U5l/G9U+7jv0g2R3MOZrA6PQjNFQ87TZ3mm1isvDzU3lbVriRWCze
EVgEsq5CK9EAQ3XsbYaH9YEkzViYLDFZGLfVF3cUDGVnZ9fS0mJiYiIWi21sbJTa6+Xu6uXu2nPL
0YSvV4csUy2SWmmOQNh4YPts1V6uEdbsTf/kXc7GtZPpOZxqP4YAKQ6t9/YOuRToxyNx2m6usBF7
5hYrcwNS1lDR5h/aNPB1s0rJqWL+aja5wsZ2SYfGjX/ubd68eVwuV0dHx9TUdPny5WQV6+PjExsb
ixCKjo729vZWai+5wgKdrmdVVtQ9o/QoGJVVtSanPVq3lNGpr3qjqOJpvf8tlJRCYpl4s3AQJtib
FT9qVr8cFRtgqI4EU2POoU+9d3yZjTuQARy/WLRktr1GL2CMEOLz+R999FFLS0tXV1dDQ0NQUJCP
jw8pJYeHh8fHx7PZ7ISEhI0bNxIbdXR05OyliI2F4aKZo+MvFlF6FIwij+WsXjiO4Xd/ZVBX8QaD
JbPtTY2HkLVQUrukg6y1eNXhxDMtKsPUAEN17CninQnpuTW5wkbcgfRL2tF55lrpcn8+7kDU9eDB
g7lz5xJ3Ydlstr+//+3bt0kpedKkSaWlpVKpVCgUOju/6px1dXXJ2UuddUtdjl8sapd0UH0g+hWU
Nl3NrIhYrGHdX+oq3iBB4kJJGNdg6MmJZ0pK2hxVGmCojj2xWbqHPvX+8F+UJEgixdXMChsLQ+wX
bdR35MiRlStXtrS0IITa29u3bNly5MgR3EGRz41vbmNpmJz2CHcg5Is9W7h28XiNm4k+SCoedXjW
xttC3UMi/6t+UUy4/owQMjUeQsqUfVUaYKiOMgL9eGyWLg1rgKjmm59KQgOdcEdBgg8++CAhIWHo
0KFsNtvIyOjzzz//4IMPtHJayLqlLrFn6VvbnB6i8pZzNx5oXPcXDaaKR53wheOJpdjULEcgbHLl
DyUlJHXYWBiKn5MwFViVBhiqY2+H1ntvjcli4GXDhub2M9dKl8y2xx0ICXpngNHWVDCBfrxcYQPz
B/cpZUfc7+ELNa/7iwZTxaPUse2v74j7Xc0L0QzpASOEnHimBaVP1CyEnMUYyKqO8rPeZ2RkuLm5
EXsLC1/1D1paWnR6UOfo6nDjm091tvj8lOx8UOxOXhb6T7cbZqqPOxCgBH0OKyzQ6fAZ7VkfqaC0
6XpW5drF43EHwiwqnPE0lxPPNHSB0ycHbqpTCHMaYAcbk7JqdX8iM2tYrPys9yEhIdHR0RKJJCws
bNmyV/MsU1NTg4KCuv6H9pD/sHvNpANJeUybQHL8UpEWDL8KDQ01MjIiHh8/ftzExERfX//dd9/F
GxWl1gZNOHf9AXXp7Gl2IClv3VJnzRr8jKiveCqc8TTahvcmFpQ+UXmhpLKqVv0hLIbUIlPjIc2t
L9QsRLkGmOrqKD/rvVAonD59OrE3L+9V+guBQODq6ooYwMHWJHzh+B1xv+MO5A8pOVXSjk5NTD/Z
U2RkpKenZ0NDA0KosrIyLCystLS0vb3d398/IiICd3RU4Vkbe40ffu7GQ9yBkEBDBz/TUPFUOONp
NDUXSmJO9xchZG9jUqp2NkolGmAaqqOCWe/FYvH48a+uZd29e/fatWtcLtfDw6OyspKUMFS2ebnb
1cwK5qzqui9RsD54oqZP/z18+HBYWJi+vj5C6OnTp46OjsOHD0cILVy48OuvtTnJ0bqlzodPU7X4
Ep0iv7qjiYOfaah4KpzxNN1UF4tFM8eotlBSrrDR2d6M9JBU42xvpv49YCVSUR4+fLimpoaoLjLV
cfXq1aSsk6pg1vu4uLhdu3YRjzMyMi5cuODt7S0SiUJDQ69evdrzmX3m6aWOqTFnb8TkD/dnXD40
B3uzJypvyS6sPx01E28Y6nvy5En34L5PP/10w4YNxGM2m93WRsLMQsby87QWP3+ZK2x045vjjkV1
BaVNKTlVx7a/jjsQpdFQ8VQ442mBbe+7uyw5N8fbRtks+qUVLVOcMS/D0I1nbaz+MEklGmAqqmP3
sCni9q38rPcEkUj05MmT+fPnE39WV1cTDxwcHFJSUmSe3GeeXtVCVdCKAH7s9/cuppQtmjmG0gMN
KDFZuGjmGI3rdvRmaGgokUiIupeenp6QkEBs71khtdVyf/7xi0XRmzQ40U3U8bvrljprYj2kouKp
f8brRnPvgkRGXL1Tu/6yZm/6zYQFRlw9xV9YUNrEnBEtpDTASvTSiOpIPE5PTw8ICCAeq1MdZQZP
EVnvEUJ9Zr1HCNXW1h48eHDPnj19lsaQ0/HOlZ5bY7LwLion7ej88nyhxmXc7dM777zzww8/IISO
HDnCZrNHjBiBEJJIJAkJCTweD3NwFItY7HzmWikpU/6xyC6sv1VQt+E9RozSUBYVFY/EM56Xu+vq
kGU9/6kWEha+blZe44cplcRX2tGZW8ygq0H6HJap8RA1Z1Up0QDTcB6Un/U+LS1t7dq1Bw8e7PlT
kc/ni0QihFBhYWFwcDApYajJf7qdG3/Yl+fvY4wh/mKRs/1Q5gxYUMfx48cTEhI4HE5kZGRx8av1
6ocOHZqamqoFczPkMzXmBM9zJCuPLv02Hr69PniiJi6CiWipeCqc8bTGoU+nnfm5VPGMyjWNz4eZ
6ivVY6Yaz9qorEqsVhECgaBLYXPmzNHT07OwsKipqSG2GBoaBgQEKF6CfFlZWWPGjGGxWI6Ojvn5
+d0/FYkHdnZ2PSMnNmZmZo4bN05PT++tt95qamoa8BBfnkgkK1o5Sh4/tXkz6UnLCxqO1Se3ped+
yniM6+h9oueTZwJy3+nd4ganhd+9lHaQWCY98kWNVrNPPX8hxRsGkyueCmc8OZj8Tvt0OfWR8+Lv
FazbP2U89lt1meqQlLJk6/XTP4v62zvg1yEQCJT7YSUzxAkhJBar1/7/GZH1XmZj1/8u1zx61Ed2
XG9vbwZ2gxxsTRbNGhN5LOfQp9SuXtenW/l14ucvZ00ZSf+hAenc+OZW5tzrtyvnTrPFHYtyIr+6
sy3UXUO7v/RQ4YynTfyn2yUmCz87mbs91GPAJ98qqPMaP4yGqBSn/m1gzZ6gwmTb3ndPulJCypJV
yjqQlBe6wAn7MGxAlnVLnTUuK1Z6bk32/foVjBkyA5gpetO0o+fvKzJ1M+d+vee44TSEpLhRI4we
VavVBYVzNFWGmepvXu628fAtmo9bUffselZF+EItmTUIEEL+0+2KypqZlmRNvq0xWXsjJjPqjh1g
ICtz7u41k9bsTRtw1GpF7TPeCMzLAMvgjTBWMxslNMAU2vDexIraZyrnXVPNycvFgX48TZz1AfrD
Zuku9+fHXyzCHYiicoWNza2SRTNH4w4EaIAVAXyEUMx39+Q/jVFZOAhwCZrpdq+ZROeUJGlH59Hz
91f/Fbq/2iYs0CkxWYh3bpvitsZkbV7uCjdBgIKObX898liOnAvRNY1tTBsCjaABZj5iJaKTl4X0
HC457bGNpeFUF6YkiwFksbEw9Bo3POmKCHcgA0vJqRKVP10yRxtWwAT04Fkbb3vfY+We1P6eICpv
cbA1oTMkRag/FRgaYMrt/3hq5Fc59Cxrsy8xF7q/2opIDc38TnDkV3e2ve8B3V+glA3vTWyXSPvr
q4jKW5h2A5ig5lRg+E9COTe+ua+blWrJx5WSK2ysqH0WPM+B6gMBLHzdrNolHbfy63AHIk9KTlVF
nRgqIVBBwk6/jYdv9dmhLKtu5VkzsgFWbxwWNMB0OLTeO+lKifqJQ+VLTBaGBsLsI20W6Mc7egFn
hrUBQfcXqMyJZ7oigN/nhejSipZRI4zoD2lAat4Ghv8ndLAy564Pnrjx8G3qDtHQ3B5/sSgs0Im6
QwDs1i6ekHSlJFfYiDuQvkH3F6hpb8Tkitpn527IrswoKn/qYPsalpDkGzvKtPiR6skeoAGmSfii
8dn369Nzaygq/+Rlob+vnY2FIUXlAyawsTBcEcDfdzIXdyB9g+4vUBObpbv/46kf/iuzobm953ZR
eYuDDeMGYSGEnHim6mRbgv8qNNHnsPavm/LJwZsUDaI5frTjLoAAABIJSURBVKlo9cJxVJQMGGXn
Ss/k9McFpU24A5EF3V9AilmTRy6ZY98zhZG47WVzq8TGkom9CxiEpTEWzRxjZW5w7sZD0ksmcn0o
u7o10EQ8a+PwheM+OXATdyCyoPsLyLI73Ov67crrWZXEn6KKFp61ETOrlpU5t7n1RbukQ7WXM/Et
abGdKz13xP1O+pSkw2cKtGPpX6CI9cETbxXUUXc7QwVnrpW2S6TQ/QWkMOLqRW/yCflHCtGwlVW1
MvMGMEGdcVjQANPKa/xwXzerL07nk1imqLwlu7B+yWw49w0WVubcj5e6RH6VgzuQV6QdnTvift8b
MZmZfRSgiQL9eH5e1l98m48YfAOYAA2wJtkbMTn2bCGJifWPXigMC3SC5M+DyvrgiZSO6VNK0hWR
jYUR3AEB5Irb4puYLCyran1U3TqKkVk4COpMBYYGmG5W5twVAfytMVmklNbcKjl5WRi6AGYfDS6m
xpx1zOgESzs6o07c2blq4PVcAVCKEVdvb8TklXtSRRVMzEPZTZ1FCaEBxmDb++638muzC+vVL+rM
NZHX+OFMrp2AIhuCJxaVNSenPcYbBnR/AXUC/XhGXL2rmeXMTINFgEvQGob4ZUdKXo6j5++vWwLD
rwYjI67e5hVukcdwdoKh+wuoFr3JByHE6HvAcAla4yyaOaahuf1iSpk6hdzKrxM/fzlrykiSghq8
CgoK+Hw+h8Px8PDIyMiQ2dvS0qLTA5YI+xQW6FTT0NY9W4N+0P0FVLOxMOzKXsW0hQh7UmcqMDTA
2Bzb/vrWmCyVJ5AhhA4k5YUugOTPJNi/f39ERIREIgkKCoqJiZHZm5qaGhQU1PU/WCLskz6HtXvN
pI1f3MKyRBJ0fwFA6k0FZta5W4WOiPyXMNlUFwtn+6Ex391T7eVlVa1Xb5aHL4TFB0mQnp4eHh6O
EAoPD8/Pl50kJhAIXF1dccQ1sOB5DuLnL69mVtB/aOj+AkBQ+TYwsxpgFToi8l/CcLvXeB1IylNt
Peekn0oWzRwNs49IUV1dzeFwEEJmZmYPHsgmgr979+61a9e4XK6Hh0dlJbbrvX1is3S3ve/xycFM
mjvB0P0FoJvKDTCb9FDUkZ6efuzYMYRQeHj49OnTZfb22RGR/xKGc+KZrl44LvKrO3FbfZV6obSj
8+j5+78ceYuiwAab58+fdz+WSqUyezMyMi5cuODt7S0SiUJDQ69evdpzb/ZdQU6ugI4o+xE8z+Hw
6fxzNx4umW1P20Gh+wtAN5XHYTGrAR6wI1JfXx8VFeXk5HT58uWRI0cO+BLm27LCbdyis7nCRje+
ueKvOnfjoYPta048U+oC027dtzCISykGBgbdu9hs2f8U1dXVxAMHB4eUlBSZvV7url7uf/pdeDTh
a1KDHQCbpbt7zaQ1e9P8fe3oGatCdH+PbX+dhmMBwHwqTwVmVgOsQkdE/kuw904GpM9hbV7uuvGL
W0p1Zw+fzl+31IW6qLSezFgqOzu7lpYWExMTsVhsY2Mj54XErz2m8Z9uF3mMe+ZaKT0LQkP3F4Ce
eNbGl1Sa0oL5HrDMiKoBOyLe3t7ozx0R+S/xcnddHbKs5z+y3wEJwheOFz9/qfhkkuzC+oraZ4tm
jqY0qkHFx8cnNjYWIRQdHU3UsZ74fL5IJEIIFRYWBgcHY4hPATtXeu6Iy25ulVB9ILj7C4AMN755
rrBRhRdiboBlRlQRHRGEkOIdEcVfwmQ7V3p++K8MBcfRHD5TsCJgLMw+IlF4eHh8fDybzU5ISNi4
cSOxsft3YWJi4vz58zkczqZNm6KiovCFKY//dDsHW5P4i0VUHwi6vwDIsDLn1jS2qTAQklkncRU6
IvJfoinmTrN1th+qyNlTVN6SdKUkdMFYGqIaPCZNmlRaWiqVSoVCobPzq8xi3b8Lvb29CwsLJRJJ
cnKymZkZvjAHsHuN177EXEo7wdD9BaA3U2OOqfEQFdJxMKsBVqEj0udLNNHeiMlRx+8OuFRw1Ik7
KwL4TM6MCnDx87R2th9K7mKXMj4/lec1bjh0fwGQYWVuoMKEUmYNwiI6IjIbZToiirxEEznYmiyZ
Yx95LGf/uqn9PUdU3nLm59L874LoDAxokJ2rPN7ecC184Tgrcy7phTe3Sg4k5d1MCCS9ZAA0nY2F
kQqLzDKrBzzIbV7udvKyUFTe0t8Tok7cWTLHHtY+Av3x87T287Q+kJRHReFfnM4n7jRTUTgAGs2J
Z3qv9Imyr4IGmEGGmervXuP1ycHMPvfWNLadvCzc9j7cfgPy7FzlefKyULX0anI0t0piz96D6gdA
n0aNMFIhFwc0wMwSvnB8WZW4z6WCV+5JPbb9deh/APnc+OZ+ntZbY7LILRa6vwDI4cQzVSEbJTTA
jLN/3ZQP98uuKpF0pUTa0bUigI8lJKBZtoW6n7vxUOVFwnuD7i9FFFlL5ubNm4xaBBP0ycqcCw2w
Npg7zdbKnNtzqeDktMfv/b/fjm1/Heb+AkW48c0XzRxNYicYur8UUWQtme3bt9McFVCBjaVhqPJ5
6OCEzkS713jtiMtul3RIOzo3Hr4VdeJOyQ9LbCwMcccFNMa29z3OXCu9mlmuflHQ/aWO/HUwEUI3
b97s7MSw2DNQlj6H9Y9Vnsq+ilnTkADB2X6on+eITw7czBU2eI0b/tvRAH0OC3dQQJM42Jr89O83
3/zoJyOu3jBTfYTQMFN9IwM9hJCVuYH+EBZCyMbCiMXSYbN0bCyMEEJGXDbxTFPjIaZGHISQ1TCu
Poe1LzHXz9Maur9UGHAtme3bt//zn/+cNm0a7aEBOkADzFDbQt1HzEn6ft+sRTPH4I4FaKS502y7
sleJ2142NLcjhBqa28XPXyKEahqft7/oQAhV1ImlHV0vJJ3/vVOFEBK3SYlnNre+aBZLEEI1DW3t
kg6EUP53izC+ES0mfy0ZovvbX4I/5q80AwYEDTBDWZlzW1ND6FldDmgxI64eUYsgexoTKLUOJtH9
7a8o7OtgAvXBPWDmgtYXAC2j1PIzv/7667Rp04g2GwZCa6VB1wMewuHA70QsjI0HyyAyqGOMwuSK
R6wls3Xr1j7Xkulup3V0dGRWsO4TVDxGUajiCQSCLqCAL08kQrEUFautaPu46PxetPJN4ZKVlTVm
zBgWi+Xo6Jifn09sRD06yv1tURC5nyGURi6BQDDoesAAAMAQ8pefkbMFaAe4BwwAAABgAA0wAAAA
gAE0wAAAAAAGrDVr1lhaWuIOQwPo6CBrKysolopitRVtHxed34tWviltRe5nCKWRq7a2VkcgEEyc
OJHqIwEAAACgW15eHlyCBgAAADCABhgAAADAABpgAAAAAANogAEAAAAMoAEGAAAAMIAGeAAtLS06
PZBSoL29fc8tBQUFfD6fw+F4eHhkZGSQVaz6kWdkZLi5uRGBFRYWkhitdqPzIyK9fvZ5CCpqrCIH
ouHdaY2PPvpIX19/9OjR169fl9mlwvclpzRlv5SeT+695KKysckvTdnYRCKRh4cHh8Px8vJ68OCB
mrGpABrgAaSmpgYFBXWnz1aztNra2jfffFPmm96/f39ERIREIgkKCoqJiSGrWPUjDwkJiY6Olkgk
YWFhy5YtIytarUfnR0Ru/eyNohqr4IGofndaIyYmxtLSsq2t7dixY6tXr5bZq+z3Jb80Zb+U7md+
++23O3fuVDM2+aUpG9uSJUuOHj0qkUji4uLee+89NWNTBayGJN+ePXv27NlDVmk2Njbx8fHoz2ub
jBkz5sWLF11dXU1NTRMmTCCrWBIj7+jo0NPTIx6rH63Wo/MjIrd+9kZRjVXwQFS/O63h5+fXvZhS
b8p+X/JLU+1LaWpqmjx5ckdHh5qxyS9N2di6T2syj9WJTXECgQAa4AEsXLjw9ddfNzAwcHd3r6io
ULO0qqqqrl6LixkYGPT5WM1iSYz86dOnrq6uvSNULVqtR+dHRG797I2iGqvggah+d1rDwMAgNjbW
0NBwwoQJpaWlvff2+Vi10lT7UrZv3x4bG9vnsZSKTX5pysbm6+tLtID5+fm+vr6kxKY4aIAHZmVl
lZmZ2dXVVVJSMmfOHFLKlDnL9Pyz968wlYslMfLPPvvs0qVLvY+iTrRajM6PiIr62RtFNXbAA9Hz
7rQAQujvf/97V1dXenr6W2+91Xtv92NFvi/5panwpbx8+dLa2vrly5d9Hkup2OSXpmxsd+/eNTQ0
RAgZGBjcvXtX/diUAg2wcoYMGUJKORT1J1D/q3arE3lJScnmzZu7/4Qe8IBwfURk1c/eaOgB93mg
nqh7d1pAT0+v+3ps729E2e9Lfmk9KfilnD9/Pjg4uM9dKtQlOaUpG5unpydxsf3WrVuTJ09WPzal
CAQCGISlBA6HQ0WxdnZ2LS0tCCGxWGxjY0PFIVSOvLa29uDBg3v27OneQkO0mg7XR0RR/ewNyxuk
7d1pIgcHB7FY3N9eZb8v+aX1pOCXcvnyZX9/f1Jik1+asrHl5eU5OzsjhKZMmXL37l31Y1MWNMAD
4PP5IpEIIVRYWBgcHEzFIXx8fGJjYxFC0dHR3t7eZBWrfuRpaWlr1649ePBgz+H+FEWrTej8iGio
n73R9gaxvDtNFBQUdPLkSYTQb7/99vbbb8vsVfb7kl+aCl9KTk6Oq6trn7tUqEtySlM2Nnd397y8
PIRQbm5u70WJ6KjncAlavszMzHHjxunp6b311ltNTU2klIn+fJ0tKytrzJgxLBbL0dFRzuBDZYtV
P3I7O7ueVYXcaLUYnR8RFfWzN4pq7IAHoufdaYHnz58HBQXp6elNmzatpqaG2Kjy/1n5panwpQwZ
MkRmxLI65xM5pSkbW3Fxsaenp56enqenZ3FxsfqxKUUgEMByhAAAAADdYDlCAAAAAA9ogAEAAAAM
oAEGAAAAMIAGGAAAAMAAGmAAAAAAA2iAAQAAAAygAQYAAAAwgAYYAAAAwAAaYAAAAAADaIABAAAA
DKABBgAAADCABphBJk6cWFlZ2f3nxYsXdXR0kpOTu7dUVlYSi2fp/A+bzeZyuYsXL66vr8cQMdB8
YrH4448/Hj58OIfDsbe33717d/cuqGaACgqe6HT6giNeCkEDzCBvv/32jz/+2P3nr7/+6uvre/36
9e4tP/7444IFC4jHxHoaUqlULBYvWbLko48+ojtcoBVWr149fvz46upqiURy//79Z8+ebdmypXsv
VDNAOgVPdN2rBqEea2RhCJdSsBwhc2RnZ7/99tvdf44dOzYlJcXFxaV7S0BAQGZmZlevVdu6urqG
DBlCT5BAy+jp6fX8s7W11czMjHgM1QxQQfETHaF3PdQOAoEAesAM4unpWVBQ0NnZiRCqrq5++fLl
jBkzdHV1iet+Uqn0999/73Nd6M7OTjabTXe4QCs4ODhERUV1/2lkZNTU1NTnM6GaAVKofKLTPtAA
M4u/vz9xKebq1atvvfUWQiggIODXX39FCF25cmXu3Lm9X9LZ2XnkyJEVK1bQGynQEqdOnTpx4oSt
re3HH3/8n//85/fff+/zaVDNAIlUONFpJWiAmWXBggVXrlxBCF27do2ohf7+/v/5z3/Qn28Aox4D
ZIYNG1ZYWPjZZ5/hihloNE9Pz9LS0nPnzvF4vPj4eB8fn2+++aZ7L1QzQAXFT3TaTUcgEEycOBF3
GOAPU6ZMuX379vDhw6urq4krfvb29iUlJaNHjy4pKeFwOAghHR2dLu0bjwAYoKCg4M033ywvL0dQ
zQCVFDnREbS1Hubl5UEPmHGcnZ0/+OADb2/v7vttfn5+ISEhLi4uPSslAKQwMTEh7sYRnJ2dnzx5
gjEeMEjAiQ7BJWgGWrBgQVxc3Lx587q3BAQEfP311/7+/hijAtpq6dKlX3zxBdHlbW9v//e///3+
++/jDgpoPzjRIbgEzUBSqdTIyKikpMTW1rZ7C5fLffjw4ciRI4kt2npNBtCvvr4+JCQkJSWlvb3d
zMwsNDR0165dcKcDUE2REx1BW+thXl4eNMAAAAAA3eAeMAAAAIAHNMAAAAAABtAAAwAAABhAAwwA
AABgAA0wAAAAgAE0wAAAAAAG0AADAAAAGEADDAAAAGAADTAAAACAATTAAAAAAAbQAAMAAAAYQAMM
AAAAYAANMAAAAIABNMAAAAAABtAAAwAAABiwEUJ5eXm4wwAAAAAGl/8Pekp5XeiZheYAAAAASUVO
RK5CYII=

------=_NextPart_000_0000_01CE3B83.BA9D7940
Content-Type: image/png
Content-Transfer-Encoding: base64
Content-Location: file:///C:/Documents%20and%20Settings/bgrisham/Local%20Settings/Temp/SAS%20Temporary%20Files/_TD3800_TTU270530_/SmoothingComponentPlot1.png

iVBORw0KGgoAAAANSUhEUgAAAoAAAAHgCAIAAAC6s0uzAAAACXBIWXMAAA7DAAAOwwHHb6hkAAAg
AElEQVR4nOzdeVgT19oA8ANZCAgIgoIIiCwRBDQSBBFQXKqoULVKXVu1aosVa21FbWvrhluter2I
1KoFq95aW6teUVBRKQICBSVAkS1clFVEREDEQMz3x9wvN01CSEJmSXh/T58+YSY5583kOGfmzFn0
eDweAgAAAACx6AihkSNHkh0GAAAA0Ifk5+frkx0DAAAA0BdBBQwAAACQACpgAAAAgARQAQMAAAAk
gAoYAAAAIAFUwAAAAAAJoAIGAAAASAAVMAAAAEACqIABAAAAEkAFDAAAAJAAKmAAAACABFABAwAA
ACSAChio4Nq1a4GBgSwWi8VicTicgwcPEh+Dnp6enp6eqrvUduTIEQ6Hw2QyjYyMZsyYkZWVpdn0
tdGdO3d8fX2xYzJx4kSNpKnkbyf5tl7+3HoSmEymnZ3drl271E4NAHXweDwRAEqIjY2VLT/btm3D
O9+MjIygoCDxn1i+ct+pYJd6Fi1aJPV9GQxGSkqKBrMgndThVYaNjY34gCxYsEAjYSj520m+rZc/
t9zz4Zw5c3r8oBpHDABZPB4PKmCgLHNzc4TQ7du3hUKhUCj817/+hRDq378/3vlKnWc1Xst258KF
CwghGxub27dvi0SiysrKsWPHIoRGjx5NQO6EUeN4Yh9pbGwUiUSvX78mMgwN/vqSSQmFwpSUFHt7
e4RQTEwMYTGAvozH40ETNFCWQCBACOXm5goEAn19/YULF4pEoubmZmwv1pR38uTJgQMHDhs2rLi4
+OzZs6ampkOHDk1PTxcn8uuvv3p4eDCZTFdX10uXLkmmL3dXd+2NVVVVfn5+LBYrMDCwvLxc9j3Y
64SEhJEjRzKZTG9v7/z8fPHHjx49isWZlZXVXUvmTz/9hBA6ePAg1so6dOjQ06dPT5o0KSYmpsev
o8zREL/HysrKzMzs6NGjPR6NHr/X2bNn2Ww2k8kcOXJkQkJCj5+SPbxFRUWBgYHi5uWqqiqpwyL+
iKWlJdZ422O0p06dMjU19ff3lz3Ickn9It39QJLbHz16NHHiRCMjI+zb3bt3T5nDJaavrz9hwgSs
jQe78OouTbkFsrvDDkAP4A4YKGnTpk1YmTExMYmMjHz8+LHkXqlyNWrUKBqNhr329PTE3pOYmCj1
NuzmUsEuqY3iLW5ubuKN48ePl4xBbjwIIS6Xi+06d+6ceKOtra3kpySZmJgghDo7O7s7IAq+jjJH
QzbC8+fPq5qy5Pe6evWq1K6MjAzFn5LaKBKJ3N3dJbf4+PhIfWvZjygZreLWXXFqIoVtHt295nK5
knkNHz68x8MllYtIJHr9+jVCqF+/fgrSlP36Cg47AApAEzRQzTfffGNoaIidZWg02urVq1tbW7Fd
2MYzZ87w+XzsdXx8fElJCUKIwWBg7wkKCkIIffjhh52dnR9++CGSqDsV7JJ7Ol6zZo1QKLx58yZC
yNDQUPadkm+7ePEiQsjAwADbhbUkr1+/XiQSrV27VvZEjMGqTAVHo8eYFR8NbPvatWvFYYjrhh5T
lvu9xo8fjxBKTEwUiUQpKSkIobCwsB4/JfX1sW8tdXUlReojPUaLHWo+n69kmnJ/8R7fhsEOuNS3
U+aLizeKfyDFaYr3KjjsACgAFTBQWWtr6969e7HnwQihZcuWYduxP4VCodzX2HsMDAwQQthTQ+xu
Q1x3Ktgl93T88uVL2b2yr6WuD7DXDAYDIVRdXS0SiSorK+WeiEUiEXapoeAZZ48xKz4a2Ova2lqR
SFRdXa3S0ZD7vbBPSTIxMenxU1Jf/4MPPkAI0Wi0cePGbdu2rampSfaLS32kx2gVV+c9hqT4Jxa/
LTs7OzIycvTo0UoWA9nfXSp4xWlKfX25hx0ABeAZMFCZsbHxpk2b+Hz+3r17EUK//PKL5F59fX25
rzXOyMhImbcZGxt3t6urqwshZGpq2t0bsGeWly9fFm8pLi6eOHGi+Plij5Q5Gi9evFAyNUlyv9eb
N2+ktrS3t/f4KSnHjh3btm1bcHBwZWXltm3b5s2bp0Z4Uuzs7GQ30ul0PT09rGMB9lvI1mTo/3se
9Ojo0aM+Pj4GBgZY30ApynxxhBD2eF5c3SpOU6zHww5At+AOGCgJG3xy7NgxrBf0lStXEEKDBg3C
9mLFSfFrrLFOsq1SPJxDwS4shVevXmH3MZIJKpmv1J+jRo1CCK1fv14oFK5bt07qnWJnzpxBCNnY
2KSlpYlEIj6f7+PjgyQainuMWZnXH3zwgVAoXL9+PUJo3LhxKqUs9Sf2zPLq1auy36XHgyY+vGKN
jY1IXnusbGrKRysJe4r/+eefv379GvsVXFxcsF1YE0ViYqJQKFyzZo0yBxOrvCsrK69fv65kMZDa
VVBQgD3/PnTokDJpio+YgsMOgALQBA1UsGPHDiQjNjYW26vMWRJ7CCcpNTW1x13i5m5syKmSp1QF
bztx4oQ4F3FnLrlfee7cuVJRMRgMcRcbBTErE5Xswbx8+bJKKUv9Kdm5DDNt2rQePyV1eLEH5GLi
awJJUqkpH62kQ4cOSX3q8OHD2K6AgADZg6P4YDo4OIjf2a9fP4TQixcvFH9x2SwQQj4+PuJud92l
KXXEFBx2ABSAChio5sCBA56engwGg8Fg+Pj4SF71K3OWFIlE58+fx1Jwc3OTumnobtePP/5obW3N
YDCwyqDHU6rcfKX+vHz5sq2trZubG9YxikajdfeVDx065OnpSaPRDA0NQ0NDHzx4oEzMykSFvT53
7py1tbWlpWV8fLyqKcv++eOPP7q5udFotP79+69Zs0b8BFfBp6QOb21t7dy5cw0NDRkMxrRp07An
5VKkUlM+WikHDhywtbWl0WiOjo7i+06RSPTw4UMul0uj0YYPH37+/HllDmZGRoa7uzuDwZg+fXpZ
WRlC6PPPP1f8xSWrTBqNZm9vv3v3buxRveI0pY6YgsMOgAI8Hk+Px+ONHDkSAdBn0Ol0oVCIlfyE
hITQ0FBLS8unT58SHAY2ilTUza0YAEC35efn08mOAQCiTZky5fr169iTYMzChQtJjAcA0DdBL2jQ
55w+fXrZsmUmJiYGBgaWlpZr167dvXs38WEYGBjI7fcLAOgjoAkaAAAAIFp+fj7cAQMAAAAkgAoY
AAAAIAFUwAAAAAAJoAIGAAAASAAVMAAAAEACqIABAAAAEkAFDAAAAJAAKmAAAACABFABK6Ingclk
JiUlyd2FTerbnfz8fG9vbyaT6evrW1paqnymLBaLw+Hk5uYqeHNhYSGbzWYymV5eXthqppLq6up8
fX1ZLNbixYs7OjoUxJOens7hcLB0ioqKsI3l5eVeXl5MJtPb27uioqLHyIHatL2kyd3b0tIiG7nc
QqVq5AAn2l4O5Z7x5JZDuUGScMaD1ZAUQBLrqCQmJhoaGiYmJsruUszd3f3ChQsikSg+Pl68lKyS
mf7000+jR49W8Ob3338fW8Rt9+7d2OJokubOnYutcHf79u0vv/xSQTwuLi7YEnIxMTHijVwuNzs7
WyQSZWdny12WDmiKtpc0uXuvXLkSFhYm9U65hUrVyAFOtL0cyj3jyS2HcoMk+IwHyxH2QKrMJSYm
itcnV744SpK7vLniTA0MDBS82dHR8fXr1yKRqKmpyd3dXWqvgYGBeHk1R0dHZeIRCoXijZJ7lYkc
qE3bS5rcvVFRUVFRUQoCkxsklDQSaXs5lHvGk1sO5QZJ8BmPx+NBE7QKgoODOzs7u9urJ0Ny75s3
b3bt2jVjxgzls3vz5s3Ro0dHjx6tIPG6ujomk4kQMjc3l9tmoq+vjxDq6uqqqalRJp62trYRI0Zg
r319ffPz8xFChYWFvr6+ykcOeknrSprcvQ8ePLhx44aRkZGXl5e4+CkoVGpEDnCldeUQyTvjyS2H
coMk4YwHd8AKIJmLPiRvNe8e0+ns7Ozfvz+NRrt48aIymWIYDEZAQMDDhw+VjFD2km369Om3b99+
8eLFggULJN+pIJ69e/dibTgikejBgwf9+vVDCBkaGkotRA80S9tLmty91tbWGRkZIpGorKxs2rRp
2MbuCpVKkQOcaHs5lHvGk1sO5QZJ8BkPmqB7oLg4qppaYmKitbW1GpkqYGhoKPc1hs/nu7u79+vX
LzY2VrZhRzaesrKyTZs2if/kcrkFBQUikSgzM9PHx0f5qICqtL2kKd4rkmhXVFyolIwc4ETby6Hi
M55IXvu2ZJAEn/GgAu4BUuWJiGzrgmyCajwRUZz48OHDX7x4IRKJWltbXVxcukuzpKSkf//+iuOp
r69fvXp1Z2en3L3wZA5X2l7SeiyHJiYmsoHBM2Cq0fZyKNbdGU9cDuUGCc+AqevatWvvvPPOpUuX
unuD7PHFtrPZbOy5Qnp6emBgoHq5d5e4v79/TEwMQig6OtrPz0/qU2w2Oysr682bNxcvXpw6daqC
eO7evbtmzZqDBw/S6XTxx0ePHo29My8vDxaNJow2ljS5e9lsdnl5OUKoqKhoyZIl2Ea5hUojkQPN
0sZy2N0ZT7Ycyg2ShDMe3AErIHmgGAyGuEe+SJVmk8zMTHd3dwaDMX78+NraWmUyVT7C7OxsR0dH
Go3m4uKCNZ5IpnDz5k17e3sDA4NFixY1NDQoiMfe3l7yy2IbS0pKuFwug8HgcrklJSXKRwVUpe0l
Te7ejIwMNzc3BoMxc+bMpqYmbKPcQqVq5AAn2l4O5Z7x5JZDuUESfMbj8Xh6PB4Pbm4AAAAAIuXn
50MTNAAAAEACqIABAAAAEkAFDAAAAJCA3vNbtNbZX39va2sjOwrwXzbWVqHTp5EdBQA6C854lKLM
GU+XK+C2traPlr9PdhTgv47F/UR2CADoMjjjUYoyZzxdroABUFJ6evqaNWuKioo8PDzOnDkjng27
O3CroUWg6QVQFlTAAKDly5efPHkyMDDw6NGj77//fk5OjuL3w62GFoGmF0BZ0AkLAFRaWorNhhMe
Ho5NhQMAAHiDCpjSkrNr9Lx/KK5sJjuQvkJyNUYAdMDXsTknLhV3Cd+QHQiQAypgSnvr46vhc0cs
/PJWh0BIdix9Qmxs7I4dO8iOAgCNWfPuiHRe/Zj3Lqbk1pIdC5AGz4Cpq/5Zu7WFUewXAcu3p0T+
IzN6oz/ZEem48vLy58+fv/3221Lbcx7wcvN4pIQEQC9ZWxjFbQ1Ky6uPPJzpbNd/Z7i3g40J2UHp
oOZWwfbjuYc+k14fQjGogKmrsrbNwcYYIRQd6e827/zcycOCuDZkB6Wznjx5cvDgwX/+85+yu7xH
j/IePUpyC/TrAdolgGN9L252/JXSieEJS0PYm5dxWEwa2UHplLX7090dzVX9FDRBU1d51Qtnu/4I
IWMjxq/73loVlVpZ20p2ULpJ7mqMAOiYZaHsB2fnvnzV6Tn/199uVZAdju5Iya0tr3oR8a67qh+E
Cpi6yqtbnGxNsddjPQetmOW6em8auSHpqiVLlly4cMHQ0FBPT09PT4/scCjhzLUyPe8fpP5rbO4g
Oy7QK2YmzP3rxib+c8axCw8nfpQAHTx7r0MgXBWVGh3pb2zEUPWzcL1PXTUNL309Bon/3PDeyOv3
qo+c/0uN6yyg2KNHj8gOgULqn7WvikrtEoqqri22HdRPvP3I+b+Wb0+5ciiYxNiARjjbmd48OjPh
7uM5G25M8Rmyc/UYMxMm2UFpq+9O8wI41t4jBqrxWbgDpq7qhpeSpz86TT9u64RdJx8U8ptIjAro
tjPXyvyWX541weHKoWmSxQ8hFPGue2NzR3J2DVmxAc0KCbQv+GWelYWh+cR4aNtQT3Fl8y83KqIj
1ewhCxUwdVXWtkr1V3SwMYnbOiFsU3JbeydZUQFdVf+sPXR90tmk8rsn3l4525VOk3NyOL5l/Kqo
VCh+OoNO09+ywmt2kMOllEqyY9FK6w/e27R0lBqNzxiogKlLtgJGCAWPswvgWEceziIlJKCrkrNr
Bk87I/fGV5KH04AFU512/fiAyNgA3uZPdTqbWE52FNon4e7j+sb2BdOc1E4BKmCKqm54aWnGkjtU
IPaLgMyCJ+du8ImPCuik5OyasE03rxwK7u7GV9KmpZwz18qg844umR3kkPPwaf2zdrID0SZt7Z1r
96f/vHtyj/9kFIAKmKLk3v5i6DT9uG1Bq/fcrW54SXBUQPdU1ra+9fHV0zsmhQTaK/N+MxNm9Eb/
VVGpMLuhzmAxaSEB9r/d+g/ZgWiTyMNZs4McXB3MepMItSrgwsJCNpvNZDK9vLzS09Ol9ra0tOhJ
ICVCwmDTYHW3l8O22BPhAydB0HuRh7P2RPgoWftiZgc5WJqx4q+U4hcVINji6S4nLxWTHYXWyCl6
mnSvausqbi/ToVYFvH///oiICIFAEBYWduTIEam9qampYWFhov9HSoSEKa9qcbYzVfCG8LkjEEJR
J+FpHFDfuRv8+mftG94bqeoH90T47PrxATRa6ozgcbbVDS/Lq1rIDkQLdAnfrN2fHh3p3/uxW9Sq
gNPS0sLDwxFC4eHhBQUFUnt5PN6oUaPkfU4HPaprGzrYWPF7jm8Zf+zCw8yCBmJCArqksrZVz/uH
hV/eiv0iQI2HWK4OZitmDV9/4B4esQHi0Wn6s4McYHosZXx/4aGZiYFKjUbdoVYFXFdXx2QyEULm
5uYVFdJF4cGDBzdu3DAyMvLy8qqp0fHBiJV1rQ6De5gz3XZQv7itExZ+dQvG8AGVdAiE731z59d9
U0Q5H3o4DVAvkc3LOMWVzTAsWGcsnu58KgEeK/SguuHl4Z8L1B74K4VaFfCrV6/Er7u6uqT2pqen
7927t729/fz58ytWrCA2NKLVN7ZbW3b7DFgseJzdgqlOq/fAFJVABauiUgM41vMmO/YmETpNP3qj
/9pv02FYsG4I4to0twpgnh/F1h+499E7IxQ/H1QetaaiNDQ0FL+WnRa/rq4Oe+Hs7JySkiK1V8fW
jCuvbnG2Veo33vohN3Dlv7+/UIQ9FQZAsfgrpc2tr+O2Tuh9UtgMfP/4uWDLCq/epwZIN2/ysLOJ
5XsifMgOhKKSs2vyShs18m8HQ60K2N7evqWlxdTUtK2tzdbWVsE7sZZqSbq0ZlxjcweLSVNydhUW
kxa3dULo+usBHGu1mxNBH5GWV7/rx/t3joX2ZvCiJGytzHmTHXs5HgNQwYrZrnM23Ni52ltTxUOX
dAiEy7elHN8yXu15r2RR6yj7+/vHxMQghKKjo/38pFc2ZrPZ5eXlCKGioqIlS5aQEB9ReuwCLcXD
acDWVdyFX96GUUlAgcbmjuXbU37d95aCua5UZWbC3BPhs/bbdCh7OoDDtqDT9HKKGskOhIr2xucF
cKyDx9lpME1qVcDh4eEnTpyg0+lxcXGRkZHYRvGQ31OnTr399ttMJnPjxo27du0iL0zcKdMDS8qy
ULaznSmMSgLd6RK+ee+bO58vGclhW2g25WWh7C6hCIYF64Z5kx1/uQmz7Ekr5DcdOJO//9Oxmk2W
WhXwmDFj+Hx+V1dXaWmph4cHtlE85NfPz6+oqEggECQkJJibm5MXJu4amzsszViqfipua9CxCw8T
7j7GIySg7dZ+m+HqYIZTR4FDn/t9cSQbhgXrgKUh7HPX+dCeIeWLI9mHPvPTYNMRhloVMMDwq1uc
lOuBJcnMhBm3dcLqPXfhPAikXEqpzCtt3L/OF6f0OWyLJTNcvo7NwSl9QBhXBzNLM1ZKbh3ZgVDI
iUvF9c9eLQtlazxlqICpqLzqhbNdfzU+GDzObsVs1+Xb/4ALWCCWV/os8nDm6R2TcO1Zs3UV91JK
JQwL1gGLpzufTSwjOwqq6BAIt/+Qu3+dLx7/fKACpqLK2jYHmx6mwerOlhWjG5s7/vGvQs2GBLRU
W3vnwi9vnd4xSVMjF7tjZsKM2xoU+Y9MuPjTdgumOiXcfdwhEJIdCCWs/TY9eJxdENcGj8ShAqYi
te+AEUJ0mv7Puybv+vF+TtFTzUYFtNHCr26tmOU61nMQAXmFBNpbWxpBT0DlUXP5GQcbE2c706SM
KsJypKzMgoZLKZX4DYyGCphy2to76XR9uSsBK8nZzjT2i8C1+9PhGraP++JItrWFkRprLagtOtI/
5vxflbWthOWo1Si7/Mz8t5x+6fMrjncJ37z3ze2tH3LV6BKrJKiAKUeNMUiyFkx1cnUwW74tRRMR
Aa2UnF2TcPdx9EbNTFqrJGc70zXvuq+KSiUyU+1F2eVnFkxzSkh73McnGf3+wkOHwSYR77rjlwVU
wJSj6iwc3YmO9M95+BRGJfVNxZXNq/fcvfjd1N40pahn8zJOdcNLGBasDMouP2NtYTTWY1BCWt89
e5RXtXxxJFvjA3+lUGsqSoA0VwEbGzF+3jV5+ieJBb/Ms7boeV0HoDM6BMKFX96K/SIQ745XcrGY
tOiN/su3pcybPEyDk/bppB6Xn/n999/9/PzKy8tXrFiRlJQkuRfv2e8XT3c5m1i2YKoTfllQ2dex
f0a8667xWWukQAVMOY/qWodraFpd7xED1y30WPjl7TvHQjSSINAKC7+8FRI4dIrPELICmOIzJMjb
Zv3Be8e3jCcrBq3Qm+Vn8J79fnaQw/LtKW3tnX3wKurcDX5mYQMBpReaoCmnuuGlBudb2bLCi07T
2/ZDrqYSBBT33el8FpO29UOSlyeKjvS/lFIJXfEVw5afQQipsfwM3sxMmAEc65yHfe4XbGvvjPxH
5p4IHwKuPKACppzmVoGZiSb/sR3fMv7YhYeZBQ0aTFPHKB4NokVScmtPXi6O/SKQ9NVszEyYWz/k
vvfNHRgWrADFl58Z6zmoD5439p3ieY8YOG/yMALyggqYcuqftWv2ka2DjUnc1gnvfXO7uVWgwWR1
ieLRINoiObtm4kcJF7+bqtkLOLVFvOtuZsKEOWEUoPjyM74eg7IK+1YFnFf67Mj5wkOf+RFzCQsV
MLW0tXcWVzY72PR2GJKU4HF2ARzr1XvuajZZnaF4NIhWSM6uCdt088qhYEqty3t8y/jtx3O1eljw
o0ePQkJC7OzsjI2N9fT0mEzmkCFD3n33XY10S6b48jMctmVfe4iw/sC9dQs9NX4G7g5UwNRSXt3i
bGeKx9CR6Ej/8uqWf/xLK2sXvCkeDUJ95VUtb3189fSOSSGB9mTH8jceTgMi3nWPPJxFdiDquHv3
7pAhQyZNmvTJJ5/k5OQ0NzeLRKL29vb79+8vWrQoICDAzs6uqKiI7DBx5Gxn2vaqs7G5g+xACHLm
Wllz6+vNyziE5Qi9oKklJacWp0lHsVFJoxdfmOI7xMNpAB5ZaC/Fo0HkjvfQbI/T3mh/jb77XbB0
MqOmPOVYOdnRyBjMFJ3MEXy6M97NVssu9zdv3pyXlzdw4EDJjXQ63crKavbs2bNnz37y5Mk777yj
1Z0GemQ7yLiythW/qaCoo0MgjDyc9fPuSUQOnVe5An706NGaNWt4PN7z589fvnzJYDAGDhzo7+9/
6NChIUNIG/agM3hlz0a54DXyzNnOdE+Ez8Ivb9+Lm9UHhxYooHg0iNzxHh8tf5+IyJSw8Mtb7wYb
HfpMugsPdYzk1i7f/kfU5/NIKXVqXyqJa9YBAwZUVlaamkoPqraystLt2hchxBlukVf6zHvEwJ7f
quW+O80L4FjjdP/THRWuSaFBhgCZBQ1B3jiWgIh33Z3tTL87k49fFtpI+dEgVHPmWllxZfPOcG+y
A1EkiGsTwLHedwrHWSNwtXfv3uzsbNmmkb6gj/TDyit9FnO+6NDnRF/FqlABYw0yfD5/6tSpVlZW
2I2CuEHmP//5T05OzqpVq3ALVfc1twqqG17i3YkmbmvQqYTSvta3QjHFo0EoK7OgYf3Bez/vnkz9
9ow9ET7xV0oK+U1kB6KOjz/+ODg4mMVi0f8f8aNyyeLtNrAvjERaFZW69UMvDU7AoCQVKuD09HSp
xyFStLRBprG5Q8/7h/KqFrIDQXmljR5O5ng/gTAzYZ7eMfG9b+7AWklickeDUFz9s/awTTePbxlP
qW7P3bEd1G/TMs6qqFRtHBbcJUMg6Csj+jjDLQr5Tbq9KsOZa2VdXW9WznYlPmvVukWsWLHC2Pi/
C8WfPHnS1NSUxWItXrwYh8CIs3pPGkJo36k8sgNBmQUN3m5EPGsJ4FgHj7PTrlFJxI8GobhVUamz
gxxmBzmQHYiyIt51p9P0v7/wkOxAgApYTJqH04BC/nOyA8FLY3NH5OGs0zsnkjJ3jQpZbt++ncvl
NjY2IoRqampWrlzJ5/M7OjpCQkIiIiJwixBf527wm1tf//nTnHM3+NUNL8kNJvdhI5eQChghdOgz
v+onL7+/oAXP7KHzgaxtP+Q2NnfgvVSLxh3fMn5ffJ7W3U7t27ePxWLpSeg7TdAIIQ8n87zSRrKj
wMv2H3IXTHMia2CIChXw4cOHV65cyWKxEEIvXrxwcXHBWqTnzp37009UGZKhksbmju0/5B7fMt57
xMApPkNizv9FbjyZBU+CuIMJy+74lvFfx+YUVzYTlqN6oPOBlOTsmlMJpVcOBRO/1GAvuTqYLQsd
/sWRbLIDUc3OnTsTEhJEIpG5uXlTU9OmTZu2b99OdlDEmRXkcFVH1yXMLGhISHu8aSk5iy4jlSrg
58+fi6/7Pvvssw0bNmCv6XR6e3u75kPD39pv09e8645NerJuocf3F4pInKyxsbmjuU1A2AwsCCEH
G5Pojf7UfxiclZWlk50P1FNe1RK26Wbs5gAtHZq5aemolNy6vNJnZAeigo6OjilTpiCEbGxsnj59
GhUVtXPnTrKDIo6Hkzn1L9PVs3Z/enSkP4mrtapQAffr10/c9SAtLS00NBR7LVkxa5FzN/j1z16F
z3XD/gzi2nDYliQ2yabl1RN5+4tZMNXJw8n869g/Cc4XqKdL+Oa9b26vW+gZPM6O7FjUZGzE2BPh
s3xbihb1xho4cGBWVhZCaM6cOQkJCU+fPu3fvz/ZQRHH1cGs+slLrXtw0KPvLwlPYVAAACAASURB
VBRZmrHInTxOhQp4/vz5Fy9eRAgdPXqUTqcPHjwYISQQCOLi4hwcHHCKDyf1z9q/OJJ9fMt4yQfv
ny8ZefjnQrLKWV7pM1KeQ0RH+ifcfZycrYGuTABvkYezbAcZb1kxmuxAeiUk0N7Zrv93p7VmMPr1
69dnz56NENq5c+ehQ4eGDh168uRJsoMiDp2m7+Gsa/2wGps7dp18sCfCh9wwVKiAT548GRcXx2Qy
t2/fXlJSgm0cMGBAamqq1nWBWX/g3qalo5zt/ja1TUigvaUZ69wNPikhZRU2TPAi+g4YIWRsxPh1
35S136ZTdsZXoVBI74Y2Nr2o7cSl4t+SK6SuGrVU9MZxXxzJpmyRkzJy5Mi6ujrsdVVVlUAgmDFj
BrkhEczVwUxLx3B354sj2Stmu3LYeE07qCTV/iUnJSUJBIInT55YWVlhW9ra2v7973/jEBiOfrtV
0djcIXfU1+dLRu47lUdK41hO0VMPZ3J64nk4DVgawg7blExK7j2i0WiyAzH72nDMzIKGL45kn945
kSJLDfaStYXRvMmOCXd1s2uP7vH1GPTH/Tqyo9AYrM1vw5KRZAeiSgVsZWW1atWqR48e4RcNAToE
wrBNydEb/eXeRiyZ4dwlFF1KqSQ4qsraVhaTRvw8LGKbl3HoNL0jZPcDB3J1CISr99zdv24swRPV
4mrWhKG/3CSntUkNCxcuNDMzw3rgDx06VEu7naptis+QzIInZEehGW3tnWv3p8duDqDC/HEqVMDF
xcVTpkyZNGmSkZGRl5dXcXHxmzda041CLKfoqYfTgO4mD6LT9D9fMnLXyQcER5WSWzfW04rgTKWc
3jlxX3weBRua9PW1vsW1lxZ+ecvVwWxZKJvsQDRpdpBDWl49xXvgY0aOHBkREVFfX4/9GRMTM2zY
MHJDIpirg1n9s1e60Q9r148PPJzMKdKNUYVTm7m5+fz58/l8fnt7+7lz5zZs2DBgwAAnJ6eff/4Z
m8heK+QUPQ3gWCt4w8rZrpV1rSm5tYSFhBD6q6KJ62ZJZI6yrC2MYr8IfO9ryo1K6jvtzHJFnbxf
XtUSvdGf7EA0zNiIEcCxPnddC26CCwoK/P39sSkQEEIhISHPnmnTMCqNcHUw04F+WMWVzScuFe9f
R5UZbNS8t2Cz2QkJCc3NzWFhYYsWLRowQGvWl03nPfH1GKTgDSwmbd1Cz+0/3CcsJIRQSm6d4ssC
YoQE2gdwrCk4RaVOzoGqjJTc2gNn8n/dN0VLR/0qNmvC0LOJZWRH0bPRo0c/ffoUa/B78+bNkydP
RowYQXZQROOwLXIeav0KLmu/Td+0lEOd6dPVqYDb2trS09M9PDxMTU3//PPPkpISLVqoKy2vfqyn
ogoYIRTxrnvOw6eErRfUJXxTXNlM1lxoUg597lfIf/7brQqyA/kfnZwDVRn1z9rf+/qOtiy3oIZ5
kx1zHj4lcfYbJd2/f//TTz/F1gM2NTVdu3Ztfr7WjKHSlFFsi7+0/A44/kppdcPLiPnuZAfyPypU
wOXl5fPmzbOysnJxcbl8+fL169dbWlpu3brFZmvNo6nK2tYOQZfU6CNZlmas8LluhC1fmlPU6Gxr
SpHerXSa/ukdE9d+m1H/jCrdTHRvDlRldAnfhG1KXjDNad5kR7JjwYulGYvDtky4qwX9Os+ePdvW
1tbV1dXW1nb+/HmywyFBEHdw0r0qsqNQX2NzxxdHsuO2BlFqAlcVKmAXFxcHB4f09PS6urpvv/12
yJAh+IWFk8zChrGeVsoMo1wT5k7YXWAhv4kznOThaJJcHcy+WjGaOivH6d4cqMr4OjaHTtMnfaIA
vC0NYevqPMM6xsNpQGNzh7YM3Zb1xZHsAI51j82fBFOhAi4pKamoqPDz8xswYMCMGTPKy8vxCwsn
uQ+fKn4ALEbknMxZhQ1KRkUYbOW4KMJ7g8ulY3OgKiOv9Nm5G/yfd0/SgTk3FAseZ3sppZKa3WvZ
bLZGFrvUGdo7KXRmQUPC3cfRG8eRHYg0Ff55s9ns33///enTp5WVlV988cXs2bONjIzYbPbp06ef
P9eOZwNpefUq9XUi5ryQWdBA+hgkWad3TPzlBp8Kk+br0hyoymhs7sCWWyBxjnjCWFsYBXCsU3Kp
OMnDzZs3AwICvL29nzzRkSGwveTtNpAKJwQ1rN2fvmnpKAr+g1Ln+trU1DQwMLCwsLC9vf2dd955
//33xRNj9VJhYSGbzWYymV5eXrLr2yje26MOgVClFe/Heg5Ky6tXNRdVdQiE5VUvPJzM8c5IVcZG
jOiN/u99fYf0uxNdmgO1R9ijX61ebkFV0/zsqNkXeujQof/5z3/OnDnj7e09ceJEbbnNwI+7k7k2
9sPa9kMunaZHqb5XYmo2cFVUVLz77rtDhgzJzc0tKyvT1EjN/fv3R0RECASCsLCwI0eOqLS3Rwl3
HwVxbZTv6zTFxzadh/uVb1pevZKPpYk3xWfI7CCHyMNZZAeiI3OgKuPr2Bxbq37iRbr6gpBA++Ts
GqqNPhdzdXWtqqqaO3fugAED+uYk5GIctqXWjUQqrmzeF5936LNx1DzHqhBTS0vL77//7urqOmDA
gF27du3fv7+mpubmzZvOzs6aiiYtLS08PBwhFB4eXlBQoNLeHl1Nezx/qgodSkexB+SVNqqai6qK
K5spePsrtvVDr0J+U/yVUhJj8PLyevpU0T/7uro6DodDWDz4Sc6uScqoit0cQM2TBU5cHcxsB/Wj
bF/orKyswYMHJyUlvXjxog9OQi5prOegytpW7eqHtfbb9JWzXanW90pMhX/nw4cP5/F4d+7caWpq
Onny5NChQzUeTV1dHXZpaW5uXlEh3QlZ8V7FOgTC5Kya2UEOyn8kiGuTWdCAd0/gP3LrJhC+DLDy
sFFJXxzJJnFU0rFjx0aOHDls2LDff//9yZMn2LlPIBDU1dWdPn162LBh3t7eOjAypLrh5VsfX/15
92QqTFFLsFlBDhTsC11RUTF06NANGzbk5+cnJCRg44D7OFcHMy3qh/XbrYpC/nMqDyVQoQIePHhw
REQE1gVGrt7fiLx69Ur8WnZyD8V7FUvOqvFwHqDSQ3hLM5a1hRHepS2vtJHDJnkSSsUcbEz2RPiE
rr9O1qikMWPG1NXVpaSk/Prrr97e3tic+Kampt7e3teuXUtNTa2pqdGiwehydQiEC7+8deVQsK7O
uaHYkukul1IqqTYjxzvvvJOZmXn37l1s3DlACHHYFtrSD6utvTPycNb+db5UvqKlK/9W7EaExWId
OHDA39/f3NycyWQKBIJnz54lJyd/8803AoHgzp07vYnG0NDwf5HRpWNTvDfnAS83T3rqjGNx/52o
4cSNTs+h+uI/lWTC6Pzuh8t+rngN3H7WInr+QnAr+dItnDLQoM7OsE/jg71UKDCaNXTo0J9//pms
3PG2Kio1gGMdEmhPdiDkcLYztR1knJZXT6kjkJeXR3YIlMN1G3jrz5qId6nYoUnKrh8fuDqYLZnh
QnYgiqhwPsVuRB49erR58+Z169Y9e/ZMIBDQ6XQLC4vx48enpqba2fW236a9vX1LS4upqWlbW5ut
ra1Ke71Hj/IePUpyy7G4nz5a/j5CqK29MzwmLjF2saoT6hpYlv5xv/aj5UEqfxPlJGVUjeEXfrR8
Ok7pa9Di+Z0TwxO4vgHeI9S8G1D16qfv2PZDbvWTl3FbJ5AdCJnmT3U8m1hGqQrYy8vr+vXrCm5/
6+rqpk+f3qfqac5wi8M/q9z/hniVta0nLhX/+dMcsgPpgcp9PbAbkaqqqvb29q6uro6Ojpqamp9/
/rn3tS9CyN/fPyYmBiEUHR3t5+en0l4FMgsbvEcMVGM6e7wfeGRSbwqO7hgbMWI3B4Suv07uFJW6
tyxrSm7tyUvFp3dO7FMdr2QF+9kl3auiyORrmD7S+UAlHk7m5dUtVHtYIGv13rTPl4wkcj4l9VDr
33x4ePiJEyfodHpcXFxkZCS2UU9PT8FeZfyRWxekVkcnznCL4spm/AZIqB0YKbxHDFwWyl77bQZZ
AeC3LGt6ejqHw8GGmBM5tri4sjlsU/LxLeNtB/UjLFNq8h4x0NrCKDmLQjNP9YXOB6qi0/SdbU3L
q16QHYgiR87/VVzZ/OkiT7ID6ZmaFTBONyJjxozh8/ldXV2lpaUeHh7YRpFIpGCvMlJyayd42agR
D4tJ47AtMwvwGg1cXNmsXZ1udq72bm59fe4GOWu44rcs6/Lly6OjowUCwcqVK99//32NpNmjxuaO
ORtubP2Q23fm3FAsJNCegn2hcW3z00ZB3jbUnLkM09jcsf2H3OhIf0otutAddSpg/G5EcKLqDJSS
JnAH41TaKmtbWQY0Cs6OpgCdpn98y/jIf2SWV7UQnzt+y7KWlpYGBgYihMLDw4lZaa5L+GbOhhtB
XBut6M9CjLmTHC+lVFKqFRrIcrI1/auiiewourX9h9yQQHtKdSZQQJ0KGL8bEfyovdifq4NZCT6P
gVO0qv1ZzMHGJG5b0JwNN4ifopKAZVnb2tqIWWv969gchNChz1XoyqDzxnoOotP1CZj/VQ261/lA
bUHcwdT8jRBCxZXNZxLLdq4eQ3YgylKnAsbvRgQnQVx12p8xYz0GZRY2aDAYsZJHzcOHalP7s9gU
nyEhgfbbj+cSnzXey7LGxsbu2LFD48lKOXOt7MSl4uNbxmtFKxmRFkx1un6vmuwopGldmx+uHAab
lFdRtB/W6j1psV8EalGPCnWGdd6/f3/x4sWXL19GCJmams6YMYOYVju13TkWovZnsX50lbWtGu9Q
l1nQsPVDL82mSZidq71HL/p91gT12/bJJe7ZJ+5hgBAqLy9//vz522+/LfVmuUPM1VbIb1p/8N7F
76Zq1+N/Ysya4LDwq1tUm7oIa/MT/6kVbX74MTZiYAvVUK2Zd298HsuAtmCqE9mBqEDNeRXOnj2r
2TioLIg7OCW3bplGK+AOgTCvtJGCqxAqiU7T/3XflIVf3rp5dKYa47vUk5CQEBoaSqP9765RX19f
vVl5JetdzJMnTw4ePPjPf/5T9s1yh5irkSlCqLlVELr++s7V3lp64YI3bM7ezIIGSk3ei7X5WVhY
IITevHnz9OlTirf54S2AY51V2ECpCri64eW+U3n34maTHYhqqDUMiZqGDzUreaThx8CVta3WFkZa
3QLp6mD20Vy3sE3JhPWaCQ0NvXnzZpcETc2Jf/fu3TVr1hw8eFB2hjXNWhWV6u02cOVsV1xz0WrB
fnaX/6gkO4q/IaDzgXbhug3Eb2yIer6O/XPlbFeta1VSpwJOSEjQ09OjS9DtxbnGeg7KLNDwY2Cq
XeOrJ3zuCEsz1vcXHhKTXf/+/SdNmoRHykuWLLlw4YKhoaGenp64dVrj1n6b3tjcAXNuKDZ/qiNZ
49wUwLvzgXbBesZQp796Sm5tTlGjFvW9ElPnRIDfjQg1jfW0yitt1Ox0HH/cV3NoMtUc3zI+5vxf
xIxK2rFjx759+/AobI8ePRJJ0Hj6CKHfblWk5NZd/G6qVjd7ECCAY93V9UaLltzpgxxsTIwNGaSM
RZTVJXyz9tuMPRE+2vgvS50KGL8bEWrCYzoOrZuCoztmJsxDn/kt/OoWAauEfvbZZ19//bWRkZHW
Nb1U1rauikr9efcktYfD9R10mn5I4FBK3QT3tTY/ZQRwrCkyGOn7Cw9trfpR6oG08tSpgPG7EaEs
zU4K3SEQFlc2c4ZbaCpBcgWPswviDl5/8B7eGXXJ0IpC2NwqmLPhxv51Yz2cBpAdi3aYP9XxFypV
wPi1+RUWFrLZbGwO1PT0dJX2kst/lFXuw0ayo0CVta27Tj6I3RxAdiBqUqcC1t4bEbX5egzK0txo
4LySZ64OZtrYYNKdPRE+heVNCXcpN48gFYRtuhk8zg46XikvgGPd1t5JnVZo/Nr89u/fHxERIRAI
wsLCjhw5otJecnmPGJiSW0t2FGjt/vR1Cz2ov+hCd9SpgLX0RqQ3gjQ6IaXOtD+L0Wn6cduC1u5P
x6MhWnx5R5dB/Su/bT/kdglFO1d7kx2INqFaKzR+bX5paWnh4eEIofDw8IIC6WX+FO8ll/eIgZW1
rQQ8eFLgt1sV2rLoQnegN6ZSxNNxaCQ1nemBJYnDtvh8yUg8RiWJT3xad+V3KaUSlhpUz/ypjtfv
VZEdxX/h1+ZXV1eHJWVubl5RUaHSXnKxmDTOcIu8UtImJOkSvok8nHV6xyStbkpUYdQjk8nEzney
YyXVng9Bi2CPgTXS1pFZ0LBpKaf36VBNxLvuuQ+fbv/hPtzwIYQK+U1rv03/dd9bWjQxHnWM9bQq
rmzGYwY6NXR1deGU8qtXrxTkoniv3Ana1J4iRg0m9M7D8df5f+E7dL47Sfe7BpuKeDlJvBxS8tcM
FY6d5I0IPsFQmq/HoMzCht6vHNchENY/a6fCaQUP0ZH+fssvz508jMPWWBczBZNjUPbKr629c+GX
tw997qcDo71JwWLSZgc5nLvB37xMBy9VxQwNDcWvZcu54r1yJ2j7aDlBi2kihKyGVR77/eFHy6cT
lqNYcWXztnMJf56eQ+WrW2UuhqBlTFlB3MF/aOIxcGbBEw7bUqubTRQwNmKc3jlx9Z67Ghw2Ldvy
TP0m6OXb/wjgWM+b7Eh2IFps/ltO5E6JRUDnA3t7+5aWFoRQW1ubra2tSntJ5z2CtPmwVu9J2/qh
F5VrXyWpUAHLlkIt6gvTe5qajkM35sBSgMO2mBlgvyoqlToT5RDsu9P59c/aYanBXgrytsFaockK
gIDOB/7+/jExMQih6OhoPz/pAqN4L+lsB/UzMzGof0b0yozxV0rpND3dGFagQgWsjTciGsRi0qwt
jHp/OtDeVQiVt3kZp7K2Nf5KqcZTnjFjhpGRkZ6enpmZ2dKlSzWefu8lZVSdvFz88+7JutrIQRis
FTqJMl2x8BAeHn7ixAk6nR4XFxcZGYltFE+GKncvpYz1GHQppZLIHNvaO3f9eP/Q53660bFRF74D
YTQyKXRKbl0Qd7BG4qEsbK2kvyqeazZZNpv9ySeftLS0iESixsbGsLAwyUXiqKC8qmX13rTEf07X
gcYxKpj/ltMvN0jr/UtAm9+YMWP4fH5XV1dpaamHhwe2UTwZqty9lOLPseaVNhGZ464fH3z0zgid
mdNGzQqY+jcieJjgZfPH/V6NPa9/1t7xWqirPbAkWVsYHfpMw41mFRUVwcHBWG8UOp0eEhKSlZWl
2Sx6o629c86GG/vX+faF35cYQd42hfym6oaXpOTex9v8lOHtNjDn4VPCssspepqUURUx352wHPGm
TgVM/RsRnPR+Og7dm4KDSEePHl21ahXWLaWjo2Pz5s1Hjx4lO6j/iTyctXi6M3S80iAWkxYSaJ+c
VUN2IEA+znCLwvImYqbj6BK+Wb79j52rx+jSwx11KmCK34jgx8HGpL6xvTf9sFJy6yboevszfj7+
+OO4uLgBAwbQ6XRjY+Pvvvvu448/pkg3wL3xec2trze8N5LcMHTPND+7X26SPyVW32zz6xGLSfNw
HkDMdBxHfvnLw8lcSxdd6I46FTDFb0RwNdbTqjc977MKG8Z66HIXaFxRtkkwObvmVEJp9EZ/3egY
QimzgxwyC540t5L5+/bZNj9lELMsUodAuP7gPd0bWaDO+YLKNyJ4m9C7VmhogtZJV9Me/7pviqUZ
i+xAdBCLSQv2syO4q62UPtvmpwz/UVbp+FfACXcfBXFtrC2M8M6IYJpZjIEiNyIE6M10HNgQJuih
o4YVK1YYGxtjr0+ePGlqaspisRYvXkxuVGKHPvPTmW6ZFDQryIHcVui+3ObXI2+3gQQ0Qafznkzz
o9xUJL0HLWaq6c3CwJnQ/qyW7du3c7ncxsZGhFBNTc3KlSv5fH5HR0dISEhERATZ0QHcYa3QGpxb
TVV9uc2vRw42Jl3CN3jXweeu8xdMdcI1C1KoVgFT/EaEANYWRiwDmnrTcRRXNg+H9mfVHT58eOXK
lSwWCyH04sULFxeXgQMHIoTmzp3700/ETT0PyEJ6K3RfbvNTBt6PgdPy6h1sjHWy7VCFChhuRDBj
PQapV9r+6ANTcODh+fPn4vuMzz77bMOGDdhrOp3e3k70NHiAFLOCHC6T+hgYKODrMSirsLczFClw
+Y/KmQE61flZTIUKGG5EMP4ca/VKW2bBk7GeVhqPR+f169dPfJ+RlpYWGhqKvZasmIFuw+akJL4V
Gtr8lOHhNKCwHMf5sBLuPp4d5IBf+iRSoQKGGxGMt9vA5GyVZwaorG21tjTSpSHkhJk/f/7FixcR
QkePHqXT6YMHD0YICQSCuLg4BwcHkoMDhGAxaWM9rQhuhYY2PyUFcKwL+c9xmo4DW+xBVwePqFAB
w40IZqznoOqGl23tnSp9qi9MAY2TkydPxsXFMZnM7du3l5SUYBsHDBiQmppaVFREbmyAMPPfcrpO
7MIM0OanJEszloeTeUpur6bp7U78ldIpPkN0dYS9Ct8KbkTEOGyLQr5qKw1kFTb4QhdodSUlJQkE
gidPnlhZ/bcNv62t7d///je5UQEizQ5ySMqoJrIVGtr8lOfhPEDt4SGKXU17PEtH25+RShUw3IiI
BXCsVV0qHKbgoL579+6JV4IDVGNmwvQeYZmUQdxNMLT5KW/ymCG3sjV/B9zcKijkN+lw26Fq9/Vw
I4KZ4DVYpXFvHQJhXmkj9MCiuC1btpAdAlBk/ltOt1TvfqF+dtDmp7SxnoMK+U1dwjeaTfa3WxWz
gxx0tf0ZwUQc6uEMt8gpUmERrrySZ64OZtADi8ru3bv35o2GTx9As2YHOVxKqSSsFRra/JTnbGfa
JXyj6oO5Hl3+o3Kan51m06QUqIDVYW1hRKfpY93zlAHtz9S3ZcuW3bt3kx0FUMTYiMEZbkHk6oTQ
5qckOk0/iGuj0m1Jj9raO3OKGnV1ABKGWhVwYWEhm81mMpleXl7p6elSe1taWvQkkBKhWADHOimj
Wsk3/3G/doKXDa7xgN7Abn/9/HRtrRXdQ3xfaKAkrpulZqfjSM6u4Qy30O2GQ2pVwPv374+IiBAI
BGFhYUeOHJHam5qaGhYWJvp/pEQo5j/KKvehspd7MAaJaqQu4xTf/uY84B2L+0nyP6LCBNJmBzmc
u8HX+LNG0HtjPa3UmCBBgQu3/zP/LR2c/1kSnewA/iYtLe348eMIofDw8MDAQKm9PB5v1KhRZMQl
x1hPqwu3/6PMOzsEwvrGdp2cyFR7SV3A3b59e9y4cdhrPT09qb3eo0d5j/5bwYM6mCzGRgwO2yKn
qHGsJwzqo5axHoPqG9ubWwVmJprpIp6cVbMnwkcjSVEWte6A6+rqsP795ubmFRUVUnsfPHhw48YN
IyMjLy+vmhringPJ5T3CspDfpMw64TADJfVJNquQ3rgCFJs7edix36EPFOUYGzEcbEw0tSpDSm6t
q4OZ7aB+GkmNsqhVAb969Ur8uqurS2pvenr63r1729vbz58/v2LFCmJDk0an6dsOMs5RohU6Jbdu
ArQ/A6Ah8yY7JmfVQCs0BU3xGaKpx8AXbv1HJxcAlkJyE7T4IRx222FoaCjeRadLx1ZXV4e9cHZ2
TklJkdqb84CXm8fDKU65AjjWeSXPpvgMUfy2kspmHZ7JRcfA7S/1WZqxXB3M0vLqg7jQsZFa/DnW
ZxPLNJJUQtrjO9+HaCQpKiO5ApY639nb27e0tJiamra1tdnaKrr8kZ2JhvgHdb4eg5TpkJlZ2KDz
TzIAINLcycPOJpZDBUw1Hk7mKbl1vU8nr/QZi0nrC/1mqNUE7e/vHxMTgxCKjo6WHRPCZrPLy8sR
QkVFRUuWLCEhvr8L4g5OuleluCmssrYVIdQXShIAhJk32TEltxZaoanGw2mAmTETO+n1xoVb/9Ht
4b9i1KqAw8PDT5w4QafT4+LiIiMjsY3iZupTp069/fbbTCZz48aNu3btIi/M/3KwMWEx6fXPXil4
T2Zhw1hYgwEAjbI0Y5mZGGQW4LgIPFCPh/OApF4P1E66VzXBq0/0m6HWMKQxY8bw+XypjeJmaj8/
P6rNADfWc1BmwZN5kx27e0NxZfNwmAMLAE2b4jPkatrjAI412YGAv/H1GJRV2BA+d4TaKVTWttY3
tk/x7aFvjW6g1h2w1vEfZa14+tM/YAoOAHAwf6rTmWtl0ApNNVN8huQUNfYmhUsplQEcax1egEFS
n/iS+PEeYXk17bGCN8AgYADwwGFbsAxovTzXA41zdTArrmxubO5QO4XLfzxaPN1FgyFRGVTAvcJh
WxZXNnd3GV5Z22ptaaTbc5kCQJZ5kx1/uSn9xAqQy9KMxRluUVzZrN7HG5s7ch4+7TtPFqAC7hUz
E6bDYJO8EvlrA8MU0ADgZ+6kYUkZsDAD5QRxB6s9KXRSRlWwn52mJrOkPqiAe2us56DuHgNnFTb4
QhdoAPDhPWJgc6sgr1T+5S8gy/ChZjx1f5TLfzya7NOHhndDBdxbvh6DLtyWnrYaA8sAA4CreZOH
aWrqJaApU3yGpOXVq9E/rrK29bdbFQumOuMRFTVBBdxbU3yGyG2C7hAI80oboQcWAPiZP9VJ+WW5
ATEcbExYTJri4SFyxSeUzpvs2HfanxFUwL3nYGPS3CaQ7fWXWfCEw7aEHlgA4CeAY93Y3FHIbyI7
EPA3nOEWheWq/SgdAmHM+b8+XzISp5CoCSpgDQjgWMs+iIL2ZwAIMG/ysLOJ5WRHAf5mmp/drT9V
64cVf6WEw7boa8s8QwWsAf6jrHKKpNclhB5YABBg/lSnlNxasqMAf8NhW3Q3NqQ7Jy+XrHnXHad4
KAsqYA3gsC0v/1EptRHGIAFAgACOdXlVi9oDTwEeOGyLvNJnyk/HkZRRRafphQTa4xoVBUEFrAEB
HGup6Tg6BML6xnZYBAkAAiyZ4QKt0JRibMRYFso+d0PZaVIOnytct9CzXkWo2wAAIABJREFUj0w/
KanPfWE8mJkwbQcZS16DwwyUABBm1oSh525ABUwtsyY4nLxUrMw7iyuby6tezJs8DO+QKAgqYM3w
cDKX7HafU9ToPcKSxHgA6DuCuDYdr4W9X4YWaFBIoH11w0vZzjGy9p3K27SU0wdvfxFUwJoygTv4
usQqmLf+rPEf1VemMwWAdFN8hyjf4EkdhYWFbDabyWR6eXmlp6dL7W1padGTQEqEaqPT9JfMcDmb
1EPLRHXDy6SM6gVTnYiJimqgAtaMAI615MIsheVN3iMGkhgPAH3K4ukupxJKyY5CZfv374+IiBAI
BGFhYUeOHJHam5qaGhYWJvp/pETYG0tD2L8lVyieEuvMtbJ5k4cZGzEIi4pSoALWDA+nAdUNbViv
v8raVjpd39rCkOygAOgrAjjW9c/ata4VOi0tLTw8HCEUHh5eUFAgtZfH440aNYqMuDSDw7Zwtuuf
cLfbBVs7BMJjvz9ct9CTyKgoBSpgjXF1MMNm5Ml5+NTbbWDffKQBAClYTNrsIIdLKZVkB6Kauro6
JpOJEDI3N6+okJ5S/sGDBzdu3DAyMvLy8qqpUXN9IXItDWEr6KB+4lJxAMfa2c6UyJAoBSoJjZnm
Z3cruxYhVMh/DnNgAUCwaX52Wrc88KtXr8Svu7q6pPamp6fv3bu3vb39/PnzK1asIDY0zZgd5PDb
rYryqha5ew+cyV+3wIPgkCiFTnYAusPDyfyXGxUIodyHT5eGsMkOB4C+Zd7kYav33KX4FLDivlTY
M11Dw/89qKLTpc/GdXV12AtnZ+eUlBSpvTkPeLl5PJzi1BQzE+ayUPauH+/HbQ2S2pVw97GZMbOP
95WBClhjvN0Grj9wr0v4JiW3Tra0AQBwRafpB/vZJdx9TOUKWKovlb29fUtLi6mpaVtbm62trYIP
Yi3VkrxHj/Ie/bcnxMfiftJUnBr01QdenvN//eoDL6mm5u3Hc/va0guyoAlaYxxsTOh0/eSsGmND
hqUZi+xwgGo++eQTFos1bNiw5ORksmMBapo7eZjspLBU5u/vHxMTgxCKjo728/OT2stms8vLyxFC
RUVFS5YsISE+TXC2M10wzWnXj/clNyZlVDU2dyyY1kdHH4lBBaxJQdzBkYezYAporXPkyBErK6v2
9vbjx49/9NFHZIcD1BTsZ1fIb6pueEl2IMoKDw8/ceIEnU6Pi4uLjIzENoqbqU+dOvX2228zmcyN
Gzfu2rWLvDB766sPvM5d50s+Cd53irdugQf0VO3r31+z3B0HFPKbRrEtyA4EqObChQuzZs3S19ef
MmUKn69lHXmAmLERY4qPbXKW1nQYHjNmDJ/P7+rqKi0t9fD4b3ckcTO1n59fUVGRQCBISEgwNzcn
L8zekroJLuQ35ZU2rpztSm5UVAAVsCYFcKzF/wdaJCsrKzU11djY2MPDQ3Y0CNAi86c6auOMHDrv
qw+84q+ULt+eUl7VcuBM/rzJjn128g1J0AlLkzjDLRBCHLgD1javXr2qqalpa2tLT0//5JNPEhIS
JPdqRXdTgAn2s8MGIwBKcbYzLbu4YNeP913mnEMIlV1cQHZElAAVsCaxmDRRzodkRwF6JjUahMFg
7Ny5EyHk7+9/+/ZtqTdrS3dTgBAyNmL8um8K2VEAOZztTOO2BsEIEUnQBA36Iqn5dZ2dndva2sgN
CQDQ1+jyHbABkwl3KtRhYtKP7BC6FRYWFh8f/8knn9y5c2fOnDk9vh+KlhahcsHTLCiWlKJUwePx
eKI+7/sfT1EwKc2mRtnAqODVq1dhYWEMBmPcuHH19fXKf5CU40DWwe9r+Wovgo8Y8T+QbnxBHo+n
y3fAACiJxWKdP3+e7CgAAH0LPAMGAAAASAAVMAAAAEACqIABAAAAEtBWr15tZWVFdhgk09NDNtaa
mb5Kg0lpNjXKBqbVSDkOZB38vpav9iL4iBH/A+nGF3zy5Ikej8cbObKvrwkFAAAAECk/Px+aoAEA
AAASQAUMAAAAkAAqYAAAAIAEUAEDAAAAJIAKGAAAACBBH62AW1panJycJLcUFhay2Wwmk+nl5ZWe
nq5kOunp6RwOB/tUUVFRb5JCCOXn53t7ezOZTF9f39LS0l6mhhC6d++eeN293iTV0tKiJ6H3gWkv
2ZLT3UZcM5Vb8AjIV24RJSBfjFR5BhjNnoWUpKlzi5I++eQTFos1bNiw5ORkvHMsLy/38vJiMpne
3t4VFRX4ZtcHF2Oor68fN24ckliTTiQSvf/++4cPHxaJRLt3716wYIGSSbm4uKSmpopEopiYGC6X
25ukRCKRu7v7hQsXRCJRfHx871MTiUSTJk2S/JpqJ3XlypWwsDCpjb0JTEvJLTlyN+KdqdyCR0C+
cosoAflipMozwGj2LKQkTZ1blBEdHR0VFSUUCm/evOno6Ih3jlwuNzs7WyQSZWdnjxs3Dr/seDxe
X6yAbW1tT5w4IfUv2dHR8fXr1yKRqKmpyd3dXdU0hUIhg8HQSFKY3qeWkZERFBQk+TXVTioqKioq
Kkpqo0a+pnaRW3LkbsQ7UzHJgkdkviKJIkpMvrLlGUjR+FmoOxo8tygjKCiooKBAaiN+OUoWbFyP
Zx+tgGtra0UikdS/ZENDQ7mvlfTixYtRo0ZpJCmhUBgVFTVr1qxepjZp0qSMjAzJr6l2UnPnzh0/
fryhoeHo0aOrq6t7mZr2klty5G7EO1MxyYJHWL5SRZSYfGXLM5CiwbOQYho8tyjD0NAwJiamX79+
7u7ufD4f7xwDAgKwarGgoCAgIAC/7PpoBYyR+pcs+acal/Z79+69fPly75Pq7Ozs378/jUa7ePFi
b1LDLlGlPq52YNbW1hkZGSKRqKysbNq0ab1MTdvJrQPwrhi6S1+y4BGTr2wRJSBfueUZSNHUWUgx
zZ5blIEQ+vLLL0UiUVpa2syZM/HO8cGDB/369UMIGRoaPnjwAL/soAL+n95c4JSVlW3atEkjSWES
ExOtra17kxp2iSr6+9fUyEWcgYGBBlPTRtSpgKUKHmH5iv5eRAnIV255BpI0fhbqDn7nlu4wGAyh
UCiVOH45crlcrMU7MzPTx8cHv+ygAv6f4cOHv3jxQiQStba2uri4KJ9OfX396tWrOzs7e5+UJPFF
lnqpSXW102BgJiYmGkxNG1GkApYteMTkK4Zrs4dsA5VseQZiOJ2F5MLv3NIdNzc3LHGRROWHX45y
nwHjkR2Px+ujw5Bk+fv7x8TEIISio6P9/PyU/NTdu3fXrFlz8OBBOp3ey6QQQmw2Oz8/HyGUnp4e
GBjYm9TEvzH2uveBlZeXI4SKioqWLFnSy9RA78kteASQW0QJILc8A4xmz0I90uy5RRlhYWHx8fEI
oTt37syZMwfvHEePHo0V8ry8PPFKRXhlB3fAmOzsbEdHRxqN5uLiItvjrjv29vaSB7M3SYlEoszM
THd3dwaDMX78eKwrSm9Sw0h+TbWTysjIcHNzYzAYM2fObGpq0khg2gtR4A5YbsEjIF+5RZSAfHvc
3pdp9iykPI2cW5Tx6tWrsLAwBoMxbty4+vp6vHMsKSnhcrkMBoPL5ZaUlOCXHY/Hg+UIAQAAAKLB
coQAAAAAOaACBgAAAEgAFTAAAABAAqiAAQAAABJABQwAAACQACpgAAAAgARQAQMAAAAkgAoYAAAA
IAFUwAAAAAAJoAIGAAAASAAVMAAAAEACqIDJN3LkyJqaGvGfly5d0tPTS0hIEG+pqanx8PBACLW1
tX366acDBw5kMplOTk47d+4kIVyg/borSHrykBsq0CVvvfVWVlaW+M+srKy33nqLxHhIBxUw+ebM
mXP16lXxn7dv3w4ICEhOThZvuXr16qxZsxBCH3300YgRI+rq6gQCwcOHD1++fLl582YSIgZarruC
JF6nReo1ABpx4MCBjRs3iv/cuHHj/v37SYyHfH12OULqyMnJmTNnjvjP4cOHp6SkeHp6ireEhoZm
ZGSIZJZAb21tNTc3JyxOoDN6LEgIVv0D+JgzZ87169dFItHt27clz3t9EI/Hgztg8nG53MLCwjdv
3iCE6urqOjs7J0yYoK+v//TpU4RQV1fXn3/+iS0B7ezsvGvXLvEHjY2Nm5qayAobaC8oSIAsUVFR
WHNLZGTk7t27xdufP38+Y8YMJpMZHBz8/PlzbGNWVpaXlxeTybSysjp9+jS2UU9P7+jRo05OTsQH
r3FQAVNCSEgI1uaclJQ0c+ZMhFBoaOjt27cRQteuXQsODsbedvr06R9//NHOzu7TTz/997///eef
f5IYM9BeUJAAWUaMGOHp6fnRRx+5ubm5urqKt3/11VfHjx8XCARLly7dvn07tnH58uUHDhwQCASx
sbFr164Vv9nCwuKvv/4iOnQ8QBM0FaSkpKxbt04kEi1YsODq1asikSgzM3PRokUikejDDz+8ePGi
5JszMzMPHToUGhrKYDDOnDlDSsBABygoSAiaoAFu+Hw+QqisrExyo6WlJfbi1atX1tbWsp8Sl0mE
kFAoxDtIAvB4PD0ejzdy5EhyLwIAQsjX1zcrK2vgwIF1dXV0Oh0h5OTkVFZWNmzYsLKyMiaTKfuR
wsLC6dOnV1VVER4s0CmyBUlPT08E3a8AbmQLmGR/exqN1tXVhRB69uzZ999/X1hYyOPxHj58iH1E
Zwpnfn4+NEFThYeHx8cff+zn54fVvgihoKCg5cuXe3p6imtfU1NT7FGx+CPihyUAKA8KEqCa/v37
i28NsdoXITRjxoyurq6FCxcmJiaSGx5OoAKmilmzZsXGxs6YMUO8JTQ09KeffgoJCRFvWbhw4T/+
8Q/sTqWjo+Of//znBx98QEKsQMtBQQJUs2jRIqxA/vLLL1ifU4RQQUHBwoULg4ODDx06RGp0uIFn
wBTR2dlpYGDw+PFjyS0MBqO6ulq8paGhYebMmf369aPRaJaWlps2bXr9+jUZwQLt1mNBQvAMGOBJ
toA1NjZOmzaNwWB4enpirc0ikejy5ctubm79+/ePjo5GEs+ACY0VN/AMGAAAACABPAMGAAAAyAEV
MAAAAEACqIABAAAAEkAFDAAAAJAAKmAAAACABFABAwAAACSAChgAAAAgAVTAAAAAAAmgAgYAAABI
ABUwAAAAQAKogAEAAAASQAUMAAAAkAAqYAAAAIAEUAEDAAAAJIAKGAAAACABVMAAAAAACaACBgAA
AEgAFfDf6ElgMplJSUlyd+np6SlIJD8/39vbm8lk+vr6lpaWKp8pi8XicDi5ubkK3lxYWMhms5lM
ppeXV3p6utTelpYW2SAlt9DpdMn337t3T+q7fPLJJywWa9iwYcnJyT1GDjRF2wseRpniVFdX5+vr
y2KxFi9e3NHRgW1MT0/ncDhY4kVFRT1GDjRF2wue3DMett3JyUnyneXl5V5eXkwm09vbu6KiQvHH
icPj8UTg/yGExK8TExMNDQ0TExNldynm7u5+4cIFkUgUHx/P5XJVyvSnn34aPXq0gje///77hw8f
FolEu3fvXrBggdTeK1euhIWFdffZf/3rXzt27JDcMmnSJMnco6Ojo6KihELhzZs3HR0de4wcaIq2
FzyMMsVp7ty5ly9fFolEt2/f/vLLL7GNLi4uqampIpEoJiZGmciBpmh7wZN7xquvrx83bpxU/Fwu
Nzs7WyQSZWdnjxs3TsHHCcPj8aAC/hup3ywxMZHBYMjdpSTxx5XP1MDAQMGbHR0dX79+LRKJmpqa
3N3dpfZGRUVFRUXJ/WBTU5OPj49QKBRvycjICAoKksw9KCiooKCgx4CBxml7wRMpXZwMDAzEhVD2
Ik8oFCoTOdAUbS94cs94tra2J06ckMpFMjDxawUnTAJABSxNtsyJt8jdJUVyr1AojIqKmjVrlvKZ
CoXCmJiYsWPHKkjc0NBQ/EHJ15i5c+eOHz/e0NBw9OjR1dXVkru2bNkSExMjuWXSpEkZGRmSYRsa
GsbExPTr18/d3Z3P5/cYOdAUbS94IqWLk/hs29nZKXvmffHixahRo3qMHGiKthc8uWe82tpa2fgD
AgKwyq6goCAgIEDBxwkDFbA0xcVRbrGTq7Ozs3///jQa7eLFi8pkimEwGAEBAQ8fPlQyQtmLTWtr
64yMDJFIVFZWNm3aNMl4bGxsOjs7xVuw+xWpBBFCWKtgWlrazJkze4wcaIq2Fzzli9P06dNv3779
4sWLBQsWyH6jvXv3Yg3UgBjaXvC6O+OJZL7agwcP+vXrhxAyNDR88OBBjx8nAFTA0lS6HuxRYmKi
tbW1Gpkq0OONiJjk7cWFCxeWLFkiuRe7XxHJlG9x86DixIFmaXvBU7448fl8d3f3fv36xcbGSt0B
l5WVbdq0SfmQQO9pe8GTJFWcpHLhcrnYA5HMzEwfH58eP04AqIClSf1mip+IKG6QwajxRERx4sOH
D3/x4oVIJGptbXVxcVGQrImJifj1smXLzp07pyB9bKObmxuWuAgqYGJpe8FToziVlJT0799f/Gd9
ff3q1aslG2kAAbS94EmSPOPJ5iL3GbCCjxOAx+PBMKRuXbt27Z133rl06VJ3b5A9oNh2Npudn5+P
EEpPTw8MDFQv9+4S9/f3j4mJQQhFR0f7+flJfYrNZpeXlyOEioqKlixZIt6em5s7atQoueljr7GN
YWFh8fHxCKE7d+7MmTNHvchBL2ljwVO+OLHZ7KysrDdv3ly8eHHq1KnYxrt3765Zs+bgwYNSw+QA
kbSx4HV3xpM1evRoLMi8vLyRI0eq+nG8wB2wJMkjw2AwxD3yRao0m2RmZrq7uzMYjPHjx2PdAXrM
VPkIs7OzHR0daTSai4uLuIupOIWMjAw3NzcGgzFz5sympibxpyS7nirI/dWrV2FhYQwGY9y4cfX1
9cpHBXpJ2wue3DTlFqebN2/a29sbGBgsWrSooaEB22hvby95BJSPCvSSthe87s54srmUlJRwuVwG
g8Hlckv+r717j4sp/x8HftI0W6k2QlERXTZJUolUuy0tlYlsQqtFypYtt8UHi48NsdjNJYklsbJZ
REglRasbKbpt0k3pLjFbo21Hl98fs99+fSpjZjrnvM8583r+4ZGZ6X1eM/PuvN7nfd6XZ88++Osk
yM3NlcnNze1uDgAAAACABHl5edAFDQAAACAACRgAAABAABIwAAAAgACMOQQAAHq4cPkqj8dDHQUQ
ySgNdWfH2cJfAwkYAADogcfj+XguRR0FEMnJ8F8/+BpqJeC0tDQ/P7/CwkJjY+OIiAgjIyPhr4f2
II2I0h6kC6h4NMKkigcYhloJ2NPTMywszNbW9vjx40uXLs3KyhL+emgP0ogo7UG0MjIyBPuUffCV
UPFohPoVD0gtag3CKi4uFiyk4uvrK1i1BADSbN++HXUIAAApQq0E3I3H432w/xkAHGVkZHR2dqKO
AgBpV/3yrYzFL6VVzagDIQNFE3BoaOiuXbtQRwGkyPbt2/fu3Ys6CgCk3dZjmRiGBZ55jDoQMlDr
HrBAaWnpmzdv5s6d2+vxrCe52Tm5SEICzCa4/O271LsAVDwa4bW+8wz44/J+e9SBAEkUVXBjUirv
HJ/jvC5+2wozPW0V1BERi3IJuKGhISgo6OjRo32fspg8yWLy/2zpA8MrAC6EX/5CxaORmNQXvL/f
oY4CSGhHaNZy50/sLTUXz9YNPPM4fKcd6oiIRa0uaGnblSynuEnG4peiCi7qQKTd3bt3p0+fLiMj
g2GY4F9AU+diihd9oYs6CiCJrMLG+IyqbSsmYxi2bYXZxdtljL8TTK0E7OHhERUVpaCgICMjw/jz
YPXLt87r4j2c9N02J3Jb+KjDkWrdG4RhPbazBbRT39SaVdjoYqeDOhBRpaWlmZqastlsMzOzwsJC
1OEgtunIww0eJsNU5TEM09NWEVwEow6KWNRKwJWVlT23S0QdDoHqm1ptvW+sdZ94ftfni2aNc9t8
B3VEANDexdtlDtO1VZXZqAMRlaenZ3BwMJ/P9/b2XrpUqmeWJ2bWlFb9tWW5afcj21aYnb1Z/Irb
hjAqolErAUuJNn7H/I0JduYj131ljGHYdi8zJUW5H37JRh0XgMtfejt59ekyjgHqKMQAKx9023os
c/NyU3m2bPcjetoqi2fpnr1ZjDAqokECRmDlnvvDVOVPbf+UJfvv539+1+e3Ul/Ep1ehDQwA+ioo
e81rfWdnPhJ1IJKQ8pUPLiaUcVv+8XUd3+txv4UTwq4XIQmJHFIx1olS1gdlFJS+Tjk9tzv7Yhim
pCh3+Uf7sXMjS64tZvzIewCIEHb92QL7cT3/rGik35UPpGT+W3tH5/6zOTtXmvf97mxMNeTZssnZ
tXbmo5DERjRIwKQ6/Ft+fHpVyum5SopyvZ7SGaV885CD+7aklNNze/bDAAA+qL2jMyal8vL+L1AH
Ion3rXwgJfPfBJ3Mi2f3P3Z9iaN+2PVnTE3AtGwt0tSVpPLAM08u77cXDPPri2M72s585KbDD0gO
DAC6S86uU1KQMzVQQx2I2AQrH+zZswd1IGi08Tt+jsgL/o/1+7ouFswceyWxnKlDsSABkyQ1p37V
vtRrP80y1h0q5GX7/C2znjZGJ1eQFRcATHAhrmSJoz7qKMQmbSsf9HXs9z+1Rgy2MdV43wt0Rinb
T9U8EcXMOVqQgMlQUdsyf2PCwbXThNQzAZbsoMv7v5i/MYGpLT4AcMdrfRedXPG+Pkwqk6qVD/oS
XP7uXjVF+MvWuk+8EFdKTkgkgwRMOG4L33FN3LYVk5c7izRBQmvEYBc7HbgIBkBEFxPKpk1U1xox
GHUgYpOelQ/6FRj2xMZUY9rEEcJfZm+pyW3hZxU2khMVmSABE6uN3+G4JtZhuva6ryaK/luuM8ZG
3X1OXFQAMEnU3ef0mv4LMAx7xW07EVW48xszUV7s4zr+5NWnRIdEPkjABGrv6HT/PmmYqvzBtVPF
+kWO7ZjUnHrohQbgg6pfvn2Q30Cj5SeBQOCZJx5O+sLHxHTzdjG8mFDGvFMiJGAC7QjNqqhtiQyc
Ke7cRFVltr2lJvRCA/BBF2+XOVhpw8w9eql++TYitmSDh4mIr9caMdjBSpt5q2JBAibKiajC6OSK
O8fn9J3yKwrohQZAFBfiSqD/mXZ2hD7yWzhBrNv2Pq7jL8SVEBcSEpCACRGT8mLTkYdCpvx+EMd2
THx6VfXLt/gGBgCT5BQ3cXl8+6maqAMBYsgpbopPr94o8uWvgL2l5ituG8M2b4UEjL/k7Fr3bUk3
D80W8fZGv1SV2cudDSJimdbiAwBH52KKF8/Spenyk1IrMOzJWndjCboGPZz0Qy79SURIqEDFxVlF
bYv793eDN1kPfO00ny+NLsSVtnd04hIYAMwTEQv9zzSTU9xUVMEVa1ZIN58vx19MKGPS7umQgPHE
beE7r7+9edkkEaf8Cjdt4oj2js7k7LqBFwUA8yRm1miNGGyoo4o6ECCGTYcfbPAwkWzQnM4oZRtT
jYsJzFmUAxIwbto7Op3Xx9tP1ZSscdevZRwDhnW5AICXC3ElXi6GqKMAYohJeVH98q2Hk57EJSzj
GIRcYs6ylJCAceO2OVFVmS3ulF/hvF0Mk7NrmTf7DYABqn759uzN4sWz6Lf8pDQLOJV9cO20gdyz
d5iuzW35hzGrYkECxscPv2RLNuVXuGGq8g5W2jAUC4Bezt585mKnI/EsA0C+K0nlLFkZh+laAylE
ni273PmTsOvP8IoKLUjAODh26c+opOcST/kVbhnH4FwM06afAzAQ7R2dYdef+S2cgDoQIKr2js6t
xzI3LzMd+CWK30Kj6OQKXus7XAJDCxLwQEUnVwT8kh25dwZBjXGH6drtHV3x6VVEFA4AHV1Jeq6k
IGdnPhJ1IEBUEbGletof47JiqIaaos4opYsJZQMvCjlIwAOSVdj49X/vfXCX3wHymvcJIxciB0Ay
F+JK1robw/RfuuC1vtsR+mjnSnO8CvT50ijsehFepSEENVhyFbUtblsSgzdZf3CX3wHycNJPzKyp
b2ol9CgA0AKv9d2D/Jcc29GoAwGi+ikiz8Jo+Ae3HRTd4tm6RRVcBqyKBQlYQvVNrV/43Vq72BiX
Kb/CDVOVd7HTiYhlzuw3ACR2NqbYYbq2hpoi6kCASLgt/COR+Tu/we3yF8Mwebast4shA6ZoQgKW
RBu/w/37uxzbMThO+RXOa94nJ68WwqpYAJyMeurz5XjUUQBRHY7Md7HTMTVQw7dYr3mGEXElbfwO
fIslGeUScHNzs64u1ef2rdqXoqU+GN8pv8LZmY9q7+hKfFhD2hEBoKDk7FolRRbRN30AXuqbWk9G
Pd22wgz3kg11VPW0P6b7nq3USsANDQ2Ojo7l5eWoAxFm05EHOc+aQrfYkDwGxOfL8TAfCUi5kEuF
a91J6nYCA7f1WKaP63g9bRUiCvea98nJKHqPTqVWArawsFixYgXqKIT58WxOTMoLgqb8CufhpB+T
+oJJC5EDIBZuCz81px6XqSyABKVVzTEpL9YR1mBaPEsvp/gVrfdspVYCzszM9PLyQh3FeyVm1vwc
kXftp1lI1t/RGjHY3lLz7E2GLAEDgLh+jsjzW2gk2Tr+gHyBZx77LZygqswmqHxVZbaHoz6tL4JZ
qAP4HyNHCptZn/UkNzsnl7Rgeimtanb/PunmIQeEu6/4fDl+05GH/osmwAxIIIUi4kruhMxBHQUQ
yYP8l6k59Ye+m07oUbxcDN0239n5jRlNT4nUSsDCWUyeZDF5Us9HTob/Ss6hK2pbbL1vHFw7Dcep
bBKwn6rJ+/tdcnadvaUmwjAAIF9iZo3OSGWC7iYC3G09lrlthRlxl78CpgZq8mxWTMoLmt6YELvV
UFlZyeFwtLW1lZSUZGRk2Gy2pqbmwoULa2oYO0CX1/rOcU2ct4shCVN+hWPJDmLAuAMKSktLMzU1
ZbPZZmZmhYXM2eyMSfafzdngYUL+caXwjDdwydm11S95A9l2UHQVdYy2AAAgAElEQVR+C40uxNF1
jQQxEnBKSoqmpuaMGTPWrFmTlZXF5XK7urpaW1sfP3781Vdf2djYaGtrM+/k1cbvcNuSaGOqsfMb
/EfSS8DbxTAxsxpWxcKXp6dncHAwn8/39vZeunQp6nBAb/VNrTnFTfZTSe34kc4zHi4Cfnm8e9UU
crqFXex0riSV03R0qhgf0JYtW3JycsrKymbNmqWurs5isTAMY7FY6urqLi4uz58/z8rKWrlyJWGh
ouH5QzJLViZ0K9mTjt5HQ03R3lLr7E2pm49E6IVIcXGxra0thmG+vr55eXkDLxDga/+53LXuxiQP
v5LOM97ACc5OpG3VrKGmaG+pGZ9By+1qxEgqaWlpw4cPF/ICdXX1tLS0AYeEdXV1DbwQXPx4Nqeo
gnt+1wyKZF8Bwd4M0rMqFpkXIjwez8jICJeiAF7aOzojYksWzyKjP7Onhw8fEn3GKygoMDAwENz7
wOXkiVx7R2fgmcck9xfOttJOyqTlHQHx8spnn33GZrPl5eUXLFhAUEDUERFbEna96OZhB6LHEYjL
Ybq2PFs2Pr0adSAkIfNCJDQ0dNeuXbgUBfASnVxhrDuUkcOvDh486O/vz+fz3dzcjh07hjocHETE
lmqNULIzH0XmQTm2o+PTq+h4TSLGKGgLC4vQ0NApU6a0t7fHxMS4u7tHRkYSFxla8elVm448vHeS
ozViMOpY+uE1z/D3O2VSsiHMB68M8Op6KS0tffPmzdy5c3s9jnb+G/g5Io+ItQypIDU19dSpUxiG
+fr6Cm6C0Bq3hb8j9FFcsCPJxxVMDS0oe4P7itNEEyMBFxQUmJubYxjGYrE4HA6Dx6pwW/iOa+Iy
wl0QTvkVbrmzgf78i/VNrVKyJ8xnn32WkZExaNAgDodz5coVIg7R0NAQFBR09OjRvk8hnP8Giiq4
FbU8kodfCXR0dAi6W/oaNGgQn4/DqJ+6ujo2m41h2JAhQyi+BK8oDkfm20/VJHRz9Pfh2I6JSamk
XQIWowu6vb190KB/X89isVpbGTsQNzq5gmM7Gu2UX+GkaoNCCwuLn376ic/n83g8Dw8Pd3d33A+R
kpLi5+cXFBT0vhMuQCXsetHi2bpIVr+SlZVtfw9csi+GYX///Xf3z+3t7biUiQq3hR9y6U9UfRWz
rbRuZ9DvrhycbvpxIa7Ey8UQdRQfsIxjsHLP/XVfGVNqgBgRSOh68fDwePHiRVRUlOC/1BkGKOXa
+B2no4ueXHBFHQhRFBQUun/u2/jr994HZXtfYh6162t0JSVGJ6E4+j/vulJz/tlz+Nzwj2VQHF9C
kIB7q375Nqe4ifrrqtiZj2LJDkp8WOMwXRt1LMQioeulsrJyIL/+9X/v7VxpzshRQmhFxJZYjB+u
M0oZydG7ax1xRo8e3dzcrKKiwuPxtLS0ej3b770PH08q3vurqG358VpMRvg8hDfFSrhp2dVvr62b
hSqAXkRpKolXw1g99Pyv4DYGM6Tm1E+bOIIWC76vdTc+eRVWxUKPJSsTeOYx6igYKOTSn0hWvxIY
MmTIypUrB9g4E87a2jokJATDsODgYCsrK+IORLSAU9nLOAZoh6Rs85qcmFmTVdiIMAZxiXcPmOg7
IlQQlfR8jg09RhcvmDkuObv2FbcNdSDSbtsKs4u3y0qrmlEHwihZhY3VL98iGX4lUFRUZG9vP2PG
DEVFRTMzs6Kios5OnCe6+Pr6nj59msVihYeHb9q0Cd/CSUP0toMi0lBT3LZi8tZjmWjDEIsYCVhd
XZ3o9iByvNZ3iZnVC2aOQx2ISIapyttbakXElqAOhHAU73rR01ZZPFsXLoLxdfLqUw8nfYRDHIYM
GbJo0aKysrLW1taLFy9u3Lhx6NChurq6kZGRzc34NLamTJlSVlbW3t5eXFxsbGyMS5nk2xH6aIOH
CRXWS1j31cSiCm4ifRblEKNyk9AeRO5K0nM781FItvuVjI/r+LDrDN8hmBZdL3ARjC9uCz8itmTt
YqrkJAMDg5iYGC6X6+bm9tVXXw0dimCmDTUlZ9dmPW3c+DWyOwU9ybNld6+asunwA7osyiFGAiah
PYjchbiSJY5kr3g3EPaWgg0Ka1EHIu3gIhhfZ28+szHVQDX8qhcej5eWlmZsbKyiovLo0aNnz57R
fcoQjgJ+ebxtBYW24xVswUSXKZoSfmqMbA++4rZlPW3k2I5BHYh4fL4cz/gNCr28vJSUlAQ/h4WF
qaioyMvLL1myBG1UvWxbYXb2ZjHcksdFyGWUw68ESktLFyxYoK6urq+vf/369du3bzc3NyclJRkY
IN6WlDrI3HZQRCzZQQfXTQs4lc1rfYc6lg+TJAEztT149mbx4ll6tBj/3NNyZ4P4jCoGn/cDAgLM
zc1fvXqFYVhNTY23t3dZWVlbWxuHw/H390cd3f+np62y3NlACjeqwl1qTj23hY9w+JWAvr6+jo5O
WlpaXV3dgQMHNDURx0M17R2dqw+kB2+yps7lr4C9pabOSOUT5F6WVL98uz4oQ9zfEuODY3x78I/H
tTMtSV1DHBcaaooOVtonohi7L+mRI0e8vb3l5eUxDPvrr7/09fUFe9S4urr++iu1FiXwmmd48moh
Xe4/Udb+cznLnQ2Qn9afPXtWXl5uZWU1dOhQJyen0lJ69GqSJiK2dJiqPDXXITi4dmrgmcek7Zve
3tHptvmO9SR1cX9RjCrO7PYgt4WfmlNvb9l7Ljwt+C2cEHb9GVPP+2/evOke7fzdd99t3LhR8DMF
10O1MdVgyQ5Kzq5DHQiNveK2xaS8QN7/jGGYgYHB1atXGxsbKyoqtm7d6uLioqioaGBgcP78+Tdv
3qCODjEk2w6KzsJouL2lVmDYE3IOt2pf6mwrbQmmz4iRgJndHoxOrnCw0qbCSHoJ2JhqKCnIpebU
ow6EEIMHD+4e7Zyamurs7Cz4uWdipg6fL8eHRRehjoLG4tOrOLajKbXLiIqKiq2tbUFBQWtr65df
frl06VJ1dbGvdRjmdHSRnvbHJG87KJZ9/pbHLv0Zk/KC6AMd/i2/oOz1luWmEvyuGAmY2e3BC3El
i2bpoo5Ccl7zPmHqfKRFixZdu3YNw7Djx4+zWKyRI0diGMbn88PDw3V0dBAH14eHk/7FhDJuC1Xm
R9FO2PVnyziUu6tVXl6+cOFCTU3N7OzskpIS6sx/Q4Lbwt8RmhW8yRp1IMLoaavcOT7HeX08ocMy
coqbfo7IO79rhmSDhyS5y8K89mD1y7dFFVxab6/r4aQfk1LJyKFYYWFh4eHhbDY7ICDg2bN/GxlD
hw69f/9+YSHl7nwPU5VfMHNcRBzzV0chQkVtS07xK4rMRGhubr569aqhoeHQoUMDAwMPHjxYU1Nz
584dPT0KDfpF4nBkPsd2NPUXP7e31Hzym2vAqWyClsfitvDnb0yI3DtT4o9CwmEODGsPXkks59iO
QT7oYyAEGxQydQhufHw8n89vaGjoburxeLwbN26gjep9/BYaQS+0ZKKTK1zsdCgyE+GTTz7Jzc29
d+/e69evw8LCxoyhRLMAObTbDorL1EDt0a/zU3Pq529MwL1fav7GBD+3CTamGhKXIEbKYXB78EJ8
KQV7vcTl86URI4fgmpmZNTYKW2C9rq7O1FSSGzAEsTHVeMVtyyluQh0I/YRc/tN1BlUWgh05cqS/
v7/glke/qFbxyLH1WKa3iyH1L3+7DVOVv3eSo6GmOH7BJRy3algflCH/key6rwa0WJsYCZip7cGi
Ci635R8Lo2GoAxmoaRNHKCnIJT6kzTqoIjp58qSJicnYsWOvXr3a0NAg6G7h8/l1dXXnz58fO3as
hYXFpUuXUIf5/7FkBy2wH8f41VFwl1Pc1N7R5TCdKjMRaFfxSFBa1XwlqXzzMpo1O1iyg0K32uxe
ZfG5b0x0csXAC4yILUl8WBMZOHOA/aZi/DJT24OpOfWC2SOoA8GBl4sh8zYonDJlSl1dXXJy8uXL
ly0sLFRVVVksloqKioWFRWxs7P3792tqaqg2Gd1r3icxKZVt/A7UgdDJuZjiBTPHUucvkY4Vj2iB
Zx57uxjSdLaIt4vhnZA5q/al/vBL9kDKScys+fq/9yL3zhj458AS/aWC9qC8vPzPP/9sbW09ZMgQ
NpvN5/ObmpoSExP/+9//8vn8e/fuDTAg8v2eUEaFSYe4WM4xWH0grbSqmUYdRCIaM2ZMZGQk6ihE
Zaw7VGeUcnx6lYudDupYaCMitiTl9FzUUfRGr4pHqIKy1zEpL0quLUYdiOSmTRzx5Lcvndffzn7a
eH6XJBk0Obv26x334o46GuvisACzGI1NRrYHX3HbCsreIF/0Di9KinIbvzb5OSIPdSAAWzRLl3m9
EcSJSXmhoaZoqKOKOhDwXqsPpO/8xpyml7/dNNQUU07PVVX+yMozuqiCK9bvJmbWfO4Tc3DtVLzW
/xK7t0fQHqyqqmptbW1vb29ra6upqYmMjNTWxiGggoICAwMDNpttZmaWlpY28AI/6OzNYg8nPer0
eg3cthVm0ckVjJyPhGGYu7u7oOWHYdiYMWOothJWTx6O+qk59dUv36IOhB4ovhEZjSoeQVJz6ivq
WrxdDFEHggN5tuz5XZ8v4xhYeUaLuHlw9cu3qw+kffHtrZuHHDyc9PGKhFqJ5+DBg/7+/nw+383N
7dixYyQcMepuOXVGXeJCVZnt4zqekRfBJiYm/v7+9fX/LvgVEhIyduxYtCEJoarMdrDSvni7DHUg
NMBrfRefUbXcmaL9Z/SqeAQ5ElmwedkkiswQw8WW5aaRgTPdv08SPntTsMvC+AWX6pv+fvTrfHyX
i5AwARPUHkxNTfX19cUwzNfXNz8/H5cyhaiobalv+nvaxBFEH4hk69wnnr1ZzLxrr/z8fGtra8Gu
DBiGcTicpiZKT/XxmvfJBViRQwQRcSXTJqpTavnJnmhX8XAXk/KioOw1My5/e3KYrp1yeu7+czmr
D6T1HTJZ39S6+kDa+AWXqhveZoTPu7zf3sJoOL4BSJKAiWsP1tXVCVb3HTJkSHl5OS5lCnExoWwx
nZeffB9VZfZyZ4OQS3+iDgRnkydPbmxs7OzsxDCss7OzoaHByMgIdVDC2E/VrH75FiYEf1BU0vMl
DtTtf6ZdxcNdwKns3assmHSrrpuhjuqjX+dX1LV88e2t7t2TBFe9Y50jq1++vXeCc3m/PS5DrvqS
5AMlrj34999/d/9Mwh7D52KKGbD+Rr/Wuhufji5i2EXw48eP161bp6KigmGYiorK6tWr8/Io3dPO
kh3k7WIIq2IJV9/UmvW0cYE9de8E0a7i4Ssm5YU8W5bB4/mVFOVuHnKYNnHE5K+uRidXrD6QNnHR
5eqGtxlnXa79NAv3q96exJiG1E3QHlRTU8MwrLOzs7GxEa/2oIKCwv+PjNU7tqwnudk5ub0ePBku
4Y6w9W+6uH/x/7h34w/Jfp/yJo99577xosfncqgDwdOFCxdQhyCeJY56X3wbe2iDFSOvHnBxIuop
x3YMxW8u0q7i4aWN37HpyINT2z9lfAU+uHbaJH21+RsTXOx0Uk7PJeiStxdJEvDjx4+XLFly/fp1
DMNUVFScnJzwag+OHj26ublZRUWFx+NpafVeEMdi8iSLyZN6PnIy/Fcfz6WSHeuHX7J93DAfT3MJ
Y6W8eXNbxy+4NNPehSJzgiVuKtGase5QPW2VmJQXDL6AGKCopOe7V1mgjgL073R0kYaa4kCWO6YR
Dyd9HEc4i0LCRs2FCxd4PF57ezuPx8NxMTZra+uQkBAMw4KDg62srPAqtl+/M/QGcDcNNcUFM8cx
aTh0TEyMjIwMqwcK7gfc1xJHvQtxjNo8G0cFZa95f7+j+EZkNK14A9fG79h/Nufg2qmoA2EsavUq
+Pr6nj59msVihYeHb9q0ibgDCeZfM37W/+ZlpieiChkzJ9jZ2fnOnTvtPdBiGy4XO50rSeUMux+P
l5BLhS52OhTv3qRpxRu4n87n2lmMIvQmqJSTpN4T1x6cMmVKWVlZe3t7cXGxsfGAdpkQ7mJC2SJG
X/4K6GmruNjp4LL4OBV8/PHHM2bMQB2F2DTUFM/v+nzlnvvM26hqgNo7Oq8klft8OR51IB9A04o3
QNwW/pHIgt2+cHeAQJIkYAa0Bxnf/9zNdcbYqLvPUUeBj127du3fv592lQ3DMA8nfZasDFN3a5ZY
cnadzihl6ndE0bfiDcThyHyO7WidUcqoA2EySRIw3duDD/Jfqiqzqf9njwuO7Zj49Cpxlzylpu++
+27Hjh2Kiop0vBV3avunK/fchznBPYVFF9FiHiCtK55kql++PRn1dPeqKagDYThJEjDd24PX/6iY
95kO6ihIoqrMDt9px4z+z/Y+aFQJNdQU/RdOYNKYuAF6xW2jy0o4xFW8tLQ0U1NTwer3hYWFuJSJ
ix2hj5Y7G2iNGIw6EIaTJAHTvT1Ilz97vCx3NmDJDvrpPJz634ucXUA2LzeNTq6oqG0hqHx6Cfgl
e+c35sNU5VEHgpKnp2dwcDCfz/f29l66VMIZlbgrrWqOSXnht3AC6kCYT5IETOsLkQf5LzXUFKTt
xkbk3hn7z+WUVjWjDkQS3c07Vh94tfzI2QVEa8RgbxfDgFMD2gycGYoquImZNVuWm6IORBgSKl5x
cbGtrS2GYb6+vtRZXSvwzOPNy0zh8pcElB79TwSp6n/upqGmGLzJ2m3znb4LjlNfd/OOuJYfabuA
bPAwuXi7DC6C1wdl7PzGnOKrX5FQ8brxeDyKrC9dWtWcnF3nvwguf8kgxkpYbDZbUO36LhI5aNAg
ulwEX0wou3eCgzoKBDyc9H+/U/bj2ZwfvmHs4l8SI20XEK0Rg/0XTQg4lR2+0464o1BcfHoVS1ZG
qm4DfVBoaOiuXbt6Pdjv4rtEW7UvZYOHCcXbRowhRgLu2R4kJhjCSWf/c7dT2z+d8vU1FzsdUwM1
1LGIoW+DrxteLT/hu4Dguwi5mmzXkdh/9FUr1VRkJCuB1jq7unZF8j3t5ai/NCkRFU9G5t8vvaur
q/vB0tLSN2/ezJ07t9eL+118V4KDii4+vaqirmU5HYamM4Mka0HTF4O3PxKFhpri7lVT3L9PevKb
K41auCQ0+ITvAoLvIuQYhtW0pj1v6fh+7acSl0Bfh3/Ld7Bp2rvZjrQjSpy0iKh4PfOuQENDQ1BQ
0NGjR3E/lgR2nMjaudJcSZFRO7hQmRj3gPuORKDXKOj2js74jCqO7RjUgaC03NnAWHdowC8wDuh/
CHYBwTCs311AcLfNa/LFBGm8E1z98u2RiwUwu7RbSkqKn59fUFCQkKtt0sSkvGj7p2PxbLg1QB4x
EnDfkQj0GgWdmlOvM1IZhvaFbrWJiC3JKmxEHYgknJycFBUVZWRkVFVVly1bhlexZO4CgmGYhpri
co5ByOU/iT4Q1azal7Jg5lg6/g0SVPE8PDyioqIUFBRkZGS6e6dRCTiVfXDtVIqvy80wUvRZ/55Q
vmgWdTf9Js0wVflDG6y+/u89Xus71LGIx8DAYM2aNc3NzV1dXa9evXJzc7O2tsalZNJ2Aem2eblp
RGypVO3QIFiRbZ+/JepAxEZcxausrOzqAZcyJSNYJ9V+qibCGKSQhAmYoPYgcaD/uacFM8dZGA2n
3YTU8vJyBwcHQWcdi8XicDgPHz7EpWTSdgHppjVisI/reOm5F9De0bnpyMPdq6bQ8QKLuIpHEW38
jh2hjw59Z0XHb4fWJPm4iWsPEifxYY2hjiod+74IErzJ+uLtstScetSBiOH48eMrV64U3Kxta2vb
smXL8ePHUQclOf+FE2JSXtQ3taIOhAyno4uGqcrTdOoRwypeX6eji6ZNVLcx1UAdiNSR5M6/oD34
7++zWBwOx8XFBdeo8Pf7nbJFX9Dyj58gqsrsy/u/WH0w7d4JDl0GPX777bcYhoWHh/d9kEYz0bsN
U5X3djHcfy730HeE33VGi9vC3xGadXm/PepAJMSwitdLG79j/9mcuGBH1IFII0mugGnXHmzjd8Sn
V7vY6aAOhFqmTRzhYKVNo45oug8D7Gutu/HF22WvuG2oAyFWwKlsh+naduajUAciIeZVvJ4O/5Zv
YTTcWHco6kCkkSRXwLRrDyZn1Zp+oqaqTIO5UiTb+Y3ZxEVX5n2mA71PSAxTlRfcCQ7+D9Vv4kis
tKr57M1n+b+7oQ4E9KOituVIZMG9k9K4OCAV4LMZA8Xbg9D//D4s2UGRe2d6BiRTfES0l5eXkpKS
4OewsDAVFRV5efklS5agjQoX/gsnXEl6zuCLYFqv7M/giicQcCrbw0lPSjZHpyDmj3mD/mfhTA3U
XOx0qNwRHRAQYG5u/urVKwzDampqvL29y8rK2traOByOv78/6ugG6v/uBOegDoQQ8elViQ9r/Om5
sR2zKx6GYaVVzdHJFWvdJ6IORHqJl4Dp2B6E/ucP2udvmfiwJj69CnUg/Tty5Ii3t7e8vDyGYX/9
9Ze+vv7w4cMxDHN1df31V6qvJyyKDR4mEbGljLwI3nEia+c3dF3akPEVL/DM47XuE2naOcEMYiRg
mrYHpXz9Z1EIOqJXH0yjZkf0mzdvutc6/e677zZu3Cj4mcVitbYyYQ6PqjLb28Xw2CWmLYwVnVwh
z5Zd7kzXvz5mV7zSquaYlBfr4PIXKTESMB3bg238jviMKuh//iBDHdUljvqrfkxFHUg/Bg8e3D22
IDU11dnZWfBzz/Mj3W3wMAmLLqJmA0gy3Bb+qn2poVtt6Lu2A7Mr3uqDabtXWUDXIFpi/G3QsT0Y
nVzhYKVNo51/ENruNbm06q/k7FrUgfS2aNGia9euYRh2/PhxFos1cuRIDMP4fH54eLiOjg7i4HCi
qsz2cjHcf47szV+Js/9cjoudDq0ntzC44iVn15ZW/eXtYog6EGknRgKmY3vwVuqLmZawuqlIWLKD
Qrfaegb8QbWbkWFhYeHh4Ww2OyAg4NmzZ4IHhw4dev/+/cLCQrSx4Wid+8TT0UXMWB26tKr5dHQR
HZd97onBFS/gl8fbVpjRt3OCMcT4AshpDzY3N+vq4jNlqL2jMyalEvqfRWdqoObnNmF9UAbqQHqL
j4/n8/kNDQ3q6uqCR3g83o0bN9BGhS9VZbaP6/j9Z5kwHHpH6KMNHiYM6N5kZMVLzq6tfsnzcNJD
HQgQJwGT0B5saGhwdHQsLy/HpbSYlBcW44cPU5XHpTQpsfFrk9Kqv6KTK1AHIo0Ec4K5LVScTC+6
5OzarKeNG782QR0I6Ed7R+fqA+nBm6zh8pcKxPsOiG4PWlhYrFixAq/Sfk8oc505Fq/SpEfoVtv1
QRlSskkApQxTlfdw0gs88xh1IJKD8zvFRcSWDlOVd5iujToQgGFUW4gjMzPTy8sLl6La+B0XE8oW
zIQNgMVmaqC2edmk1QfSUQcijTZ4mJy9WUzfO8Gno4u01AfD+Z2a2js6A8883vmNGepAwL+olYAF
95VxEZNSaWOqAf3PkvF1Nap+ybuYUIY6EKmjoaa43NkgMOwJ6kAkIdj1KHgTY9e1pruI2FKtEUr0
3RWDeSTZjAFHMjIygh+6uro++OKsJ7nZOaLO07j+R+Uiem4+ShHXfpr1uU+MnflIDTVF1LFIlw0e
JuMXXNrgYaKnrYI6FvHsP5ezYOY42oUtJbgt/B2hj2DbQUpBnIBFybvdLCZPspg8qecjJ8P7XwCE
1/ouPr2K7rMg0NJQU1zrbrz6QDp9t3GlKQ01RW8Xw8Azj8N32qGORQyCqUcl1xajDgT073Bkvv1U
TVrPzGYeanVB4yU+o8pQRxXWOB0gX1ej+qZW6Igmn5/bhCtJz+l1JxhWVqIybgs/5NKf21bA3V9q
YWYCjkp67joDxj/j4Pyuz9f/nEGvTMAAOqOUF8wcuyP0EepARBWfXlXd8BZWVqKsw5H5HNvRcHeA
aqiYgMXql+6rjd8Rk/pi8Wy4AYwDnVHKO78xW7nnfntHJ+pYpMu2FWZ0GQ7d3tG5+mBa8H+mw9Qj
aqqobTkXUwy35CiIgX8w8elVpgZqMHQIL76uRhiGnb1ZjDoQ6aKnrXLzkIPzunjq79BwOrpIT/tj
GFtLWQGnspdxDOCUSEEMTMC/J5TB+Gd8he/8bOWe+5TdMJipOLaj7adqUnBl0J5g6hHFwbaDVMa0
BMxrfXcxoQzWf8aXhppi5N6Z7tuSsgobUcciXfb5W+YUN0XElqAO5L22Hsv0djGEm4uUFXjmsd/C
CTA4jpqYloDjM6psTDVg/DPuFs/S3b1qivP621TbK4nZWLKDIgNn7jiRlVPchDqWfpRWNV9JKt+8
zBR1IKB/D/JfpubUw+UvZTEtAV//oxLGPxPEf+EEH9fxX3x7i/p3JZlET1vl4Nqp7t8ntfE7UMfS
G0w9wkVGRkb3kkT42nosc9sKM/iCKItRCbi9ozM+vYpjOwZ1IIz1wzfm0yaqz9+YQMFkwGALZo6z
t9Rcuec+6kD+B0w9wsv27duJKBa2HaQ+RiXgB/kvh6nKw+0oQoVutVFSlHP/PgkmJpHp0Aarogou
dcaiw9QjvGRkZHR2EvKnFPDL420rzOALojJGfTdRd5/D9kckiNw78xW3bdW+VMjBpPn3ZnDoo6IK
LupYMAzDfjqfZzF+OEw9Grjt27fv3bsX92IvJpS18dvh8pfiEK8Fja+YlMrzu2agjoL55NmykXtn
2nrfOPxbAey7Tho9bZVDG6zmb0x49Ot8JUU5hJFwW/g/R+RlhLsgjIEZBJe/VlZW/T4r1vYzPbV3
dO4IfXRq+6dw+UtxzEnARRXctn86LIyGoQ5EKmiNGBx31NHW+4ahjirHdjTqcAYqLS3Nz8+vsLDQ
2Ng4IiLCyMgIdUT9WzBz3B/ZdeuDMk5t/xRhGDD1SGK99n8Tfvkr+vYzvcC2g3TBnPbRlaRyju0Y
aPGRxlBHNe6oo/u2pAf5L1HHMlCenp7BwcF8Pt/b23vp0uPirTYAAA5bSURBVKWowxHm0AarnOIm
hDeDC8pex6RUwtQjyXT9H8F/7969O336dEFWxmsgdHtHZ+CZxzu/gX0XaIA56epW6os5NrS/FKMX
C6Phl3+0d14fT/cFOoqLi21tbTEM8/X1zcvLQx2OMCzZQZd/tN96LLO0qhlJAKsPpO9eNQVmtuCi
Zz4e4Br43eD2PI0wJAFXv3xbVMG1n6qJOhCp4zBd+9B3VvM3JlTUtqCOBQc8Ho+y/c/ddEYpn9r+
qfs2BDODYWgPxQluz+9eNQV1IEAkDEnAMSmV9pZa8mxZ1IFIIw8n/W1ekx3XxDFgkazQ0NBdu3ah
juLDOLaj7cxHrj6QRuZBBUN79vlbwo0e3OF1+QvbDtILQwZh3Up9segL2IABGV9Xo8o63hff3rp3
0pkWnZO9xsIIlJaWvnnzZu7cub1eLPFgVELt87e09b5xJamctKl30LdJcdwWfsilP2F0Oo0wJAHL
s1kO07VRRyHV9vlbVtS2uG2+c/OwA/W7IvpecDQ0NAQFBR09erTviyUejEooluygy/u/cFwdZzF+
uM4oZaIPV9/UeiSyIOV079YJoA4YnU47DOlKurzffpiqPOoopF34D3byH8mu/5nS2+f1KyUlxc/P
LygoiMWiU5NUa8Tgff6WjmviSFgRZeuxTB/X8XBypyzYGIOOGJKAARXIs2UjA2dmPW388WwO6ljE
4+HhERUVpaCgICMjQ9Cy+ATh2I7m2I7edOQhoUeBTXWoD7YdpCNIwABPSopyNw/NDrtedDq6CHUs
YqisrOzqAXU44tnnb/kgv4HQmcGwqQ7FpebUx6dXQwuJdujU4QZoQUNN8dpPsz73iRmmKu9ip4M6
HOYT3AzWdrqgoaZAxEgImHpEfYFnnqx1N4YWEu3AFTDAn7Hu0Mv77ZMya1AHIi0EK4M6rolzXh8f
nVyBY8lt/I6txzIPrp0GU48oKzm7tqD0ta8r1eevg77gjwoQws58VPB/rFFHIUUcpms3Ji79zGzU
/nM5I2dHrD6QhsvyZCeuFFqMH25jqjHwogBBNh15CGuT0RQkYAAYYpiq/MavTTLCXa79NEtJUc5x
TdzERVeOXfqzvqlVsgK5LfyQy3/uXmWBb5wARzEpL9r+6YAbBDQFCRgAppk2ccQ+f8u62x77/C3/
yK4b6xzp/n3SlaRycWcrbTrywGueoaGOKkFxggFq7+jceixz5zdmcIOApuBrA4CZWLKDOLajL++3
f37T/TPzkTtCs7Sdflt9IK2ogivKrxeUvU7Orl33FQyspa4TUU+VFFkw1JG+qJWA09LSTE1N2Wy2
mZlZYWEh6nAAYAINNUVfV6OnVxbeOe6EYZit9w1B13T1y7dCfmvTkYebl5lSf1EzqcVrfbf/bM7u
VVPg8pe+qPXN0WhbVgBox1h3aPB/rBsTl+5eZXEr9cX4BZcEXdN9d1WKT6/itvyz3NkASZxAFIcj
8zWGKdqZj0QdCJActRIwjbZlBYC+XOx04o46Pr/hPslAbf+53OH2v67al5pT3CR4tr2jc8eJrOBN
1nBpRVmCbQdDt9jAd0RrFF2IgxbbsgJAa8NU5bcsN92y3DSnuOlCXInj6jg9bZUljnqvuG3GukMs
jIajDhC819ZjmfaWWvAd0R1FE3C/27JSc1c4AOjO1EDN1EDt4NppMSkvLsSVXEwoq4pdgjooIAzv
73f7/C1RRwEGCnECFmtbVmruCgcAYwi2dojcOxN1IOADzu/6HHUIAAeIE7BY27ICAAAAjEGtLuiU
lJQjR45ERESIuC3rR2w2XATThbLyYNQh4AYqHo1AxQNIiFTxcnNzuyhj9OjRPWMj+nAnzpxjwCHI
OQo5b4R2yP9YkHwRUvI26YiIDwrKJEdubi61roArKytRhwAAAACQAeaQAQAAAAhAAgYAAAAQgAQM
AAAAICC7atUqdXV11GGgISODjdIgdqdxEg5BzlHIeSO0Q/7HguSLkJK3SUdEfFBQJr5lvk9DQ4NM
bm6uiYkJOccDAAAAAIZheXl50AUNAAAAIAAJGAAAAEAAEjAAAACAACRgAAAAAAFIwAAAAAACUpqA
m5ubZXrAt2RdXd2ejxQUFBgYGLDZbDMzs7S0NIKOgu87SktLMzU1FcRcWFgoeJCIN0JTSD4K4ipt
v8cioRoLPyKZ75cu1qxZIy8vP3bs2MTExF5PSfwFCSlTsq+g56/03VZHsjiFlylZnKWlpWZmZmw2
28LCory8HJc4xSWlCfj+/ftubm7di2LjVWxDQ4Ojo2Ov7/LgwYP+/v58Pt/Nze3YsWMEHQXfd+Tp
6RkcHMzn8729vZcuXSp4EPc3Ql9IPgqCKm1f5FTjDx6RtPdLF8eOHVNXV29tbT116pSPj0+vZyX7
goSXKdlX0P363377befOnbjEKbxMyeJcvHjxyZMn+Xx+aGjo119/jUucYqPUbkik2bNnz549e3Av
VktL6/Tp09j/7uM0bty4f/75p6ur6/Xr1xMmTCDoKAS9o46ODjk5OcHPuL8R+kLyURD0FfdFTjX+
4BFJe790YWdnl5+f/75nJfuChJc5kK/g9evXlpaWHR0duMQpvEzJ4uw+s/X6eeBxiig3N1dKE7Cr
q+unn36qoKAwefLk6upqvIqtra3t6urqdR5RUFDo92d8j0LQO/rrr78mTZok+Bn3N0JfSD4Kgr7i
vsipxh88Imnvly4UFBRCQkIGDx48YcKEsrKyvs/2+/NAyhzIV7B9+/aQkJB+jyhBnMLLlCxOGxsb
QfrLz8+3sbHBMU4RSW8C1tDQSE9P7+rqKikpmT17Nr6F9zqP9Pxv33YWXkch6B39+OOP169f73tE
HN8IHSH5KAittH2RU42FHJHk90t9GIZ9//33XV1dqampc+bM6fts98+if0HCy5T4K3j37t2oUaPe
vXvX7xEliFN4mZLF+eTJk8GDB2MYpqCg8OTJE7ziFJ30JuCePvroI3wLJOfSoddResLrHZWUlGze
vLn7v3AF3A35R4F7pe2LzCvgfo/YEwnvl/rk5OS6e1/7fgWSfUHCy+xJrK8gKirKw8Oj36ckrkhC
yuxJ9DjNzc0F3e8PHjywtLTs9Sw5V8BSOgirJzabTWj5o0ePbm5uxjCMx+NpaWkReiwBXN5RQ0ND
UFDQnj17uh8h/41QFvKPguhK2xfat0z++6UgPT09Ho/3vmcl+4KEl9mTWF/BzZs3ORxOv09JXJGE
lNmT6HHm5eUZGxtjGDZ16tQnT57gFadYpDQBGxgYlJaWYhhWWFjo4eFB6LGsra1DQkIwDAsODray
siLoKPi+o5SUFD8/v6CgoJ4j/sl5I7SA5KMgs9L2Rf5bRvt+KcjNze3s2bMYht27d2/+/Pm9npXs
CxJepsRfQXZ29qRJk/p9SuKKJKRMyeKcPHlyXl4ehmE5OTl9dyQiqcJLZxd0enr6+PHj5eTk5syZ
8/r1a3wLx/63Jy0zM3PcuHGysrL6+vpCBhwO8Cj4vqPRo0f3rCSCBwl6I3SE5KMgtNL2RU41FnJE
kt8v9f39999ubm5ycnLTp0+vr68XPDjAP0/hZUr8FXz00Ue9xioP/DQipEzJ4nz27Jm5ubmcnJy5
ufmzZ8/wilN0ubm5sB0hAAAAQDbYjhAAAABAAxIwAAAAgAAkYAAAAAABSMAAAAAAApCAAQAAAAQg
AQMAAAAIQAIGAAAAEIAEDAAAACAACRgAAABAABIwAAAAgAAkYAAAAAABSMAImJiY1NTUdP83Ojpa
RkYmJiam+5GamhrBPlky/4fFYikqKi5cuLCxsRFBxIBBeDzeunXrhg8fzmazdXV1d+/e3f0U1DdA
BBHPeDL9QREveSABIzB//vxbt251//fu3bs2NjaJiYndj9y6dWvevHmCnwX7ZrS3t/N4vMWLF69Z
s4bscAGz+Pj4GBkZ1dXV8fn8p0+fvn37dsuWLd3PQn0DuBPxjNe9TRDWY18sBOGSSTq3I0QrKytr
/vz53f/95JNPkpOTJ06c2P2Is7Nzenp6V58N2rq6uj766CNyggRMJScn1/O/LS0tQ4YMEfwM9Q0Q
QfQznkDfeshIubm5cAWMgLm5eUFBQWdnJ4ZhdXV17969++yzzwYNGiTo7mtvb3/06FG/W0B3dnay
WCyywwXMoqenFxgY2P1fJSWl169f9/tKqG8AFxKf8RgPEjAaHA5H0AMTHx8/Z84cDMOcnZ3v3r2L
YVhsbKyDg0PfX+ns7Dx+/Pjy5cvJjRQwzfnz58+cOaOtrb1u3bobN248evSo35dBfQM4kuCMJw0g
AaMxb9682NhYDMMSEhIElY/D4dy4cQP73xvAWI9xMcOGDSssLPzxxx9RxQyYwdzcvKys7MqVKzo6
OqdPn7a2tr5w4UL3s1DfABFEP+NJFZnc3FwTExPUYUijqVOnPnz4cPjw4XV1dYKOPl1d3ZKSkrFj
x5aUlLDZbAzDZGRkuhg/DAEgVVBQ4OjoWFVVhUF9A0QS5YwnICX1MC8vD66AkTE2Nv7222+trKy6
b7PZ2dl5enpOnDixZ10EAF8qKiqCu3ECxsbGb968QRgPkBJwxusLEjAy8+bNCw0NdXJy6n7E2dn5
119/5XA4CKMCjOfu7n748GHBJW9bW9vRo0dXrFiBOijAfHDG6wu6oJFpb29XUlIqKSnR1tbufkRR
UfH58+eampqCR6SkKwaQqbGx0dPTMzk5ua2tbciQIV5eXrt27YJbHoBoopzxBKSkHubl5UECBgAA
AMgG94ABAAAANCABAwAAAAhAAgYAAAAQgAQMAAAAIAAJGAAAAEAAEjAAAACAACRgAAAAAAFIwAAA
AAACkIABAAAABCABAwAAAAhAAgYAAAAQgAQMAAAAIAAJGAAAAEAAEjAAAACAACRgAAAAAAEWhmF5
eXmowwAAAACky/8D+MYUcbaCrtcAAAAASUVORK5CYII=

------=_NextPart_000_0000_01CE3B83.BA9D7940--
